# Supplementary material for: [2,6-Bis(diphenyl­phosphino­oxy)phen­yl]bis­(trimethyl­phosphine)cobalt(I)
Source: Acta Crystallogr Sect E Struct Rep Online. 2010 May 12;66(Pt 6):m636. doi: 10.1107/S160053681001634X (PMC2979432; doi:10.1107/S160053681001634X)
Supplement: Supplementary file 1 [file e-66-0m636-sup1.cif]

##############################################################################
###                                                                        ###
###        Electronic paper (Acta Crystallographica Section E)             ###
###                                                                        ###
##############################################################################
#                                                                            #
# This CIF contains the data in a paper accepted for publication in Acta     #
# Crystallographica Section E. It conforms to the requirements of Notes      #
# for Authors for Section E, and has been peer reviewed under the auspices   #
# of the IUCr Commission on Journals.                                        #
#                                                                            #
# Full details of the Crystallographic Information File format               #
# are given in the paper "The Crystallographic Information File (CIF):       #
# a New Standard Archive File for Crystallography" by S. R. Hall, F. H.      #
# Allen and I. D. Brown [Acta Cryst. (1991), A47, 655-685].                  #
#                                                                            #
# The current version of the core CIF dictionary is obtainable from          #
# ftp://ftp.iucr.org/pub/cif_core.dic. The current version number is 2.4.    #
#                                                                            #
# Software is freely available for graphical display of the structure(s) in  #
# this CIF.  For information consult the CIF home page http://www.iucr.org/  #
# cif/home.html                                                              #
#                                                                            #
# This file may be used for bona fide research purposes within the           #
# scientific community so long as proper attribution is given to the journal # 
# article from which it was obtained.                                        #
#                                                                            #
##############################################################################
                                             
data_I
_audit_creation_method     SHELXL-97
_chemical_name_systematic
;
[2,6-Bis(diphenylphosphinooxy)phenyl]bis(trimethylphosphine)cobalt(I)
;
_chemical_name_common     ?
_chemical_formula_moiety     'C36 H41 Co O2 P4'
_chemical_formula_sum     'C36 H41 Co O2 P4'
_chemical_formula_iupac     '[Co (C30 H23 O2 P2) (C3 H9 P)2]'
_chemical_formula_weight     688.50
_chemical_melting_point     385
_symmetry_cell_setting     'monoclinic'
_symmetry_space_group_name_H-M     'C 2/c'
_symmetry_space_group_name_Hall     '-C 2yc'
loop_
    _symmetry_equiv_pos_as_xyz
    'x, y, z'
    '-x, y, -z+1/2'
    'x+1/2, y+1/2, z'
    '-x+1/2, y+1/2, -z+1/2'
    '-x, -y, -z'
    'x, -y, z-1/2'
    '-x+1/2, -y+1/2, -z'
    'x+1/2, -y+1/2, z-1/2'
_cell_length_a     31.437(6)
_cell_length_b     13.344(3)
_cell_length_c     19.187(4)
_cell_angle_alpha     90.00
_cell_angle_beta     123.85(3)
_cell_angle_gamma     90.00
_cell_volume     6685(3)
_cell_formula_units_Z     8
_cell_measurement_reflns_used     25414
_cell_measurement_theta_min     1.56
_cell_measurement_theta_max     26.75
_cell_measurement_temperature     293(2)
_exptl_crystal_description     block
_exptl_crystal_colour     brown
_exptl_crystal_size_max     0.20
_exptl_crystal_size_mid     0.15
_exptl_crystal_size_min     0.10
_exptl_crystal_density_diffrn     1.368
_exptl_crystal_density_meas     ?
_exptl_crystal_density_method     'not measured'
_exptl_crystal_F_000     2880
_exptl_absorpt_coefficient_mu     0.737
_exptl_absorpt_correction_type     'multi-scan'
_exptl_absorpt_process_details     '(SADABS; Sheldrick, 2004)'
_exptl_absorpt_correction_T_min     0.8667
_exptl_absorpt_correction_T_max     0.9300
_exptl_special_details
;
;
_diffrn_ambient_temperature     293(2)
_diffrn_radiation_type     MoK\a
_diffrn_radiation_wavelength     0.71073
_diffrn_radiation_source     'fine-focus sealed tube'
_diffrn_radiation_monochromator     graphite
_diffrn_measurement_device_type     'Bruker SMART CCD area-detector'
_diffrn_measurement_method     '\f and \w scans'
_diffrn_detector_area_resol_mean     ?
_diffrn_reflns_number     25414
_diffrn_reflns_av_R_equivalents     0.0726
_diffrn_reflns_av_sigmaI/netI     0.0497
_diffrn_reflns_theta_min     1.56
_diffrn_reflns_theta_max     26.75
_diffrn_reflns_theta_full     26.75
_diffrn_measured_fraction_theta_max     0.991
_diffrn_measured_fraction_theta_full     0.991
_diffrn_reflns_limit_h_min     -39
_diffrn_reflns_limit_h_max     39
_diffrn_reflns_limit_k_min     -16
_diffrn_reflns_limit_k_max     16
_diffrn_reflns_limit_l_min     -24
_diffrn_reflns_limit_l_max     24
_diffrn_standards_number     0
_diffrn_standards_interval_count     .
_diffrn_standards_interval_time     .
_diffrn_standards_decay_%     ?
_refine_special_details
;
Refinement of <i>F</i>^2^ against ALL reflections. The weighted <i>R</i>-factor
wR and goodness of fit <i>S</i> are based on <i>F</i>^2^, conventional
<i>R</i>-factors <i>R</i> are based on <i>F</i>, with <i>F</i> set to zero for
negative <i>F</i>^2^. The threshold expression of <i>F</i>^2^ >
\s(<i>F</i>^2^) is used only for calculating <i>R</i>-factors(gt) etc. and is
not relevant to the choice of reflections for refinement. <i>R</i>-factors
based on <i>F</i>^2^ are statistically about twice as large as those based on
<i>F</i>, and <i>R</i>- factors based on ALL data will be even larger.
;
_reflns_number_total     7056
_reflns_number_gt     6078
_reflns_threshold_expression     I>2\s(I)
_refine_ls_structure_factor_coef     Fsqd
_refine_ls_matrix_type     full
_refine_ls_R_factor_all     0.0473
_refine_ls_R_factor_gt     0.0394
_refine_ls_wR_factor_gt     0.1002
_refine_ls_wR_factor_ref     0.1056
_refine_ls_goodness_of_fit_ref     1.031
_refine_ls_restrained_S_all     1.031
_refine_ls_number_reflns     7056
_refine_ls_number_parameters     394
_refine_ls_number_restraints     0
_refine_ls_hydrogen_treatment     constr
_refine_ls_weighting_scheme     calc
_refine_ls_weighting_details
         'calc w=1/[\s^2^(Fo^2^)+(0.0669P)^2^+0.8607P] where P=(Fo^2^+2Fc^2^)/3'
_atom_sites_solution_hydrogens     geom
_atom_sites_solution_primary     direct
_atom_sites_solution_secondary     difmap
_refine_ls_shift/su_max     0.002
_refine_ls_shift/su_mean     0.000
_refine_diff_density_max     0.554
_refine_diff_density_min     -0.630
_refine_ls_extinction_method     none
_refine_ls_extinction_coef     ?
loop_
    _atom_type_symbol
    _atom_type_description
    _atom_type_scat_dispersion_real
    _atom_type_scat_dispersion_imag
    _atom_type_scat_source
    'C' 'C' 0.0033 0.0016
                         'International Tables Vol C Tables 4.2.6.8 and 6.1.1.4'
    'H' 'H' 0.0000 0.0000
                         'International Tables Vol C Tables 4.2.6.8 and 6.1.1.4'
    'O' 'O' 0.0106 0.0060
                         'International Tables Vol C Tables 4.2.6.8 and 6.1.1.4'
    'P' 'P' 0.1023 0.0942
                         'International Tables Vol C Tables 4.2.6.8 and 6.1.1.4'
    'Co' 'Co' 0.3494 0.9721
                         'International Tables Vol C Tables 4.2.6.8 and 6.1.1.4'
_computing_data_collection     'SMART (Bruker, 1997)'
_computing_cell_refinement     'SAINT (Bruker, 1997)'
_computing_data_reduction     'SAINT (Bruker, 1997)'
_computing_structure_solution     'SHELXS97 (Sheldrick, 2008)'
_computing_structure_refinement     'SHELXL97 (Sheldrick, 2008)'
_computing_molecular_graphics
   'ORTEPIII (Burnett & Johnson, 1996) and ORTEP-3 for Windows (Farrugia, 1997)'
_computing_publication_material     'SHELXTL (Sheldrick, 2008)'
loop_
    _atom_site_type_symbol
    _atom_site_label
    _atom_site_fract_x
    _atom_site_fract_y
    _atom_site_fract_z
    _atom_site_U_iso_or_equiv
    _atom_site_adp_type
    _atom_site_calc_flag
    _atom_site_refinement_flags
    _atom_site_occupancy
    _atom_site_disorder_assembly
    _atom_site_disorder_group
    Co Co1 0.141627(10) 0.22511(2) 0.188845(16) 0.02454(9) Uani d . 1 . .
    P P1 0.077347(19) 0.18917(4) 0.19360(3) 0.02587(12) Uani d . 1 . .
    P P2 0.15209(2) 0.33637(4) 0.11980(3) 0.02792(12) Uani d . 1 . .
    P P3 0.14305(2) 0.08689(4) 0.12942(3) 0.02800(12) Uani d . 1 . .
    P P4 0.21421(2) 0.20712(4) 0.31383(3) 0.02911(13) Uani d . 1 . .
    O O1 0.08196(6) 0.25832(11) 0.27072(9) 0.0306(3) Uani d . 1 . .
    O O2 0.16718(6) 0.44366(11) 0.17485(10) 0.0344(3) Uani d . 1 . .
    C C1 0.14760(8) 0.44092(17) 0.22435(13) 0.0327(4) Uani d . 1 . .
    C C2 0.12987(8) 0.34853(16) 0.23120(13) 0.0294(4) Uani d . 1 . .
    C C3 0.10554(8) 0.34857(16) 0.27383(12) 0.0298(4) Uani d . 1 . .
    C C4 0.10342(9) 0.43159(18) 0.31533(13) 0.0354(5) Uani d . 1 . .
    H H20 0.0882 0.4281 0.3452 0.043 Uiso calc R 1 . .
    C C5 0.12496(9) 0.52060(18) 0.31050(14) 0.0388(5) Uani d . 1 . .
    H H21 0.1251 0.5769 0.3392 0.047 Uiso calc R 1 . .
    C C6 0.14621(9) 0.52681(17) 0.26361(14) 0.0379(5) Uani d . 1 . .
    H H22 0.1592 0.5871 0.2587 0.046 Uiso calc R 1 . .
    C C7 0.01157(8) 0.21993(15) 0.10672(13) 0.0288(4) Uani d . 1 . .
    C C8 0.00137(8) 0.24372(17) 0.02814(13) 0.0321(4) Uani d . 1 . .
    H H23 0.0280 0.2449 0.0203 0.038 Uiso calc R 1 . .
    C C9 -0.04811(9) 0.26574(19) -0.03860(15) 0.0391(5) Uani d . 1 . .
    H H24 -0.0546 0.2807 -0.0910 0.047 Uiso calc R 1 . .
    C C10 -0.08780(9) 0.26546(19) -0.02715(15) 0.0396(5) Uani d . 1 . .
    H H25 -0.1210 0.2798 -0.0719 0.047 Uiso calc R 1 . .
    C C11 -0.07809(9) 0.24373(19) 0.05141(15) 0.0397(5) Uani d . 1 . .
    H H26 -0.1047 0.2447 0.0594 0.048 Uiso calc R 1 . .
    C C12 -0.02885(9) 0.22066(18) 0.11754(15) 0.0363(5) Uani d . 1 . .
    H H27 -0.0226 0.2055 0.1698 0.044 Uiso calc R 1 . .
    C C13 0.06603(8) 0.06823(16) 0.22481(13) 0.0291(4) Uani d . 1 . .
    C C14 0.09125(8) 0.04158(18) 0.30946(14) 0.0347(5) Uani d . 1 . .
    H H28 0.1094 0.0897 0.3510 0.042 Uiso calc R 1 . .
    C C15 0.08926(9) -0.0563(2) 0.33157(15) 0.0436(6) Uani d . 1 . .
    H H29 0.1058 -0.0733 0.3879 0.052 Uiso calc R 1 . .
    C C16 0.06302(9) -0.1289(2) 0.27081(17) 0.0456(6) Uani d . 1 . .
    H H30 0.0637 -0.1952 0.2863 0.055 Uiso calc R 1 . .
    C C17 0.03576(9) -0.10278(19) 0.18683(16) 0.0425(5) Uani d . 1 . .
    H H31 0.0168 -0.1508 0.1457 0.051 Uiso calc R 1 . .
    C C18 0.03690(8) -0.00462(17) 0.16425(14) 0.0350(5) Uani d . 1 . .
    H H32 0.0179 0.0130 0.1078 0.042 Uiso calc R 1 . .
    C C19 0.09695(8) 0.38005(16) 0.01862(13) 0.0302(4) Uani d . 1 . .
    C C20 0.07886(9) 0.32187(17) -0.05290(14) 0.0342(4) Uani d . 1 . .
    H H33 0.0962 0.2636 -0.0494 0.041 Uiso calc R 1 . .
    C C21 0.03544(9) 0.34968(19) -0.12919(14) 0.0399(5) Uani d . 1 . .
    H H34 0.0239 0.3102 -0.1764 0.048 Uiso calc R 1 . .
    C C22 0.00919(10) 0.4362(2) -0.13533(15) 0.0439(5) Uani d . 1 . .
    H H35 -0.0199 0.4550 -0.1866 0.053 Uiso calc R 1 . .
    C C23 0.02665(11) 0.4943(2) -0.06468(16) 0.0471(6) Uani d . 1 . .
    H H36 0.0092 0.5524 -0.0685 0.056 Uiso calc R 1 . .
    C C24 0.06998(10) 0.46637(18) 0.01180(15) 0.0404(5) Uani d . 1 . .
    H H37 0.0812 0.5057 0.0590 0.049 Uiso calc R 1 . .
    C C25 0.20242(8) 0.34292(16) 0.09881(13) 0.0321(4) Uani d . 1 . .
    C C26 0.19699(9) 0.39827(19) 0.03261(15) 0.0390(5) Uani d . 1 . .
    H H38 0.1668 0.4331 -0.0035 0.047 Uiso calc R 1 . .
    C C27 0.23669(10) 0.4015(2) 0.02033(16) 0.0468(6) Uani d . 1 . .
    H H39 0.2326 0.4378 -0.0244 0.056 Uiso calc R 1 . .
    C C28 0.28171(10) 0.3517(2) 0.07380(16) 0.0477(6) Uani d . 1 . .
    H H40 0.3078 0.3536 0.0647 0.057 Uiso calc R 1 . .
    C C29 0.28847(10) 0.2984(2) 0.14149(17) 0.0451(6) Uani d . 1 . .
    H H41 0.3193 0.2662 0.1788 0.054 Uiso calc R 1 . .
    C C30 0.24838(9) 0.29392(18) 0.15257(15) 0.0374(5) Uani d . 1 . .
    H H19 0.2525 0.2571 0.1971 0.045 Uiso calc R 1 . .
    C C31 0.15587(9) -0.03061(17) 0.18758(15) 0.0372(5) Uani d . 1 . .
    H H31A 0.1339 -0.0351 0.2075 0.056 Uiso calc R 1 . .
    H H31B 0.1910 -0.0319 0.2344 0.056 Uiso calc R 1 . .
    H H31C 0.1494 -0.0863 0.1512 0.056 Uiso calc R 1 . .
    C C32 0.08378(9) 0.05274(18) 0.02973(14) 0.0365(5) Uani d . 1 . .
    H H32A 0.0886 -0.0096 0.0101 0.055 Uiso calc R 1 . .
    H H32B 0.0752 0.1042 -0.0111 0.055 Uiso calc R 1 . .
    H H32C 0.0565 0.0458 0.0380 0.055 Uiso calc R 1 . .
    C C33 0.18824(9) 0.07295(18) 0.09792(16) 0.0384(5) Uani d . 1 . .
    H H33A 0.2227 0.0741 0.1469 0.058 Uiso calc R 1 . .
    H H33B 0.1836 0.1271 0.0614 0.058 Uiso calc R 1 . .
    H H33C 0.1821 0.0104 0.0690 0.058 Uiso calc R 1 . .
    C C34 0.20915(9) 0.1656(2) 0.40012(14) 0.0405(5) Uani d . 1 . .
    H H34A 0.1973 0.0975 0.3906 0.061 Uiso calc R 1 . .
    H H34B 0.1854 0.2078 0.4028 0.061 Uiso calc R 1 . .
    H H34C 0.2422 0.1697 0.4521 0.061 Uiso calc R 1 . .
    C C35 0.26675(9) 0.1240(2) 0.33529(15) 0.0441(5) Uani d . 1 . .
    H H35A 0.2945 0.1299 0.3932 0.066 Uiso calc R 1 . .
    H H35B 0.2784 0.1426 0.3003 0.066 Uiso calc R 1 . .
    H H35C 0.2548 0.0560 0.3236 0.066 Uiso calc R 1 . .
    C C36 0.25124(9) 0.32175(19) 0.36162(15) 0.0429(5) Uani d . 1 . .
    H H36A 0.2819 0.3061 0.4150 0.064 Uiso calc R 1 . .
    H H36B 0.2311 0.3688 0.3693 0.064 Uiso calc R 1 . .
    H H36C 0.2602 0.3505 0.3256 0.064 Uiso calc R 1 . .
loop_
    _atom_site_aniso_label
    _atom_site_aniso_U_11
    _atom_site_aniso_U_22
    _atom_site_aniso_U_33
    _atom_site_aniso_U_12
    _atom_site_aniso_U_13
    _atom_site_aniso_U_23
    Co1 0.03026(15) 0.02427(16) 0.02686(14) -0.00035(10) 0.02072(12) -0.00117(9)
    P1 0.0295(2) 0.0280(3) 0.0274(2) -0.00020(19) 0.0204(2) -0.00030(19)
    P2 0.0387(3) 0.0245(3) 0.0315(3) -0.0020(2) 0.0264(2) -0.00196(19)
    P3 0.0341(3) 0.0254(3) 0.0323(3) 0.00060(19) 0.0233(2) -0.00147(19)
    P4 0.0304(3) 0.0329(3) 0.0284(3) -0.0015(2) 0.0190(2) -0.00092(19)
    O1 0.0374(8) 0.0340(8) 0.0319(7) -0.0016(6) 0.0263(6) -0.0028(6)
    O2 0.0508(9) 0.0278(8) 0.0407(8) -0.0078(6) 0.0355(7) -0.0064(6)
    C1 0.0422(11) 0.0335(12) 0.0331(10) -0.0025(9) 0.0275(9) -0.0035(8)
    C2 0.0358(10) 0.0281(11) 0.0310(9) -0.0004(8) 0.0227(8) -0.0024(8)
    C3 0.0354(10) 0.0306(11) 0.0303(10) 0.0006(8) 0.0226(9) -0.0020(8)
    C4 0.0420(11) 0.0398(13) 0.0335(10) 0.0029(9) 0.0266(10) -0.0038(9)
    C5 0.0518(13) 0.0338(12) 0.0393(11) 0.0004(10) 0.0306(11) -0.0105(9)
    C6 0.0539(13) 0.0287(12) 0.0403(11) -0.0049(9) 0.0319(11) -0.0076(9)
    C7 0.0337(10) 0.0267(11) 0.0317(10) 0.0012(8) 0.0217(9) 0.0006(7)
    C8 0.0360(10) 0.0338(11) 0.0335(10) 0.0044(8) 0.0238(9) 0.0021(8)
    C9 0.0433(12) 0.0431(14) 0.0345(11) 0.0082(10) 0.0239(10) 0.0046(9)
    C10 0.0341(11) 0.0425(14) 0.0395(12) 0.0080(9) 0.0189(10) 0.0024(9)
    C11 0.0364(11) 0.0449(14) 0.0475(13) 0.0049(9) 0.0293(10) 0.0025(10)
    C12 0.0383(11) 0.0420(13) 0.0383(11) 0.0025(9) 0.0273(10) 0.0038(9)
    C13 0.0306(9) 0.0317(11) 0.0346(10) -0.0003(8) 0.0241(8) 0.0019(8)
    C14 0.0338(10) 0.0434(13) 0.0346(10) -0.0011(9) 0.0239(9) 0.0037(9)
    C15 0.0394(12) 0.0556(16) 0.0431(12) 0.0025(10) 0.0275(11) 0.0180(11)
    C16 0.0450(12) 0.0402(14) 0.0620(15) -0.0015(10) 0.0362(12) 0.0134(11)
    C17 0.0436(12) 0.0371(13) 0.0551(14) -0.0089(10) 0.0326(11) -0.0004(10)
    C18 0.0366(11) 0.0360(12) 0.0373(11) -0.0039(9) 0.0235(9) 0.0009(9)
    C19 0.0429(11) 0.0233(10) 0.0358(10) 0.0012(8) 0.0291(9) 0.0022(8)
    C20 0.0460(12) 0.0284(11) 0.0360(11) 0.0049(9) 0.0277(10) 0.0017(8)
    C21 0.0505(13) 0.0389(13) 0.0351(11) 0.0029(10) 0.0268(10) 0.0032(9)
    C22 0.0474(13) 0.0466(15) 0.0408(12) 0.0109(10) 0.0266(11) 0.0135(10)
    C23 0.0612(15) 0.0386(14) 0.0505(14) 0.0178(11) 0.0367(13) 0.0105(11)
    C24 0.0567(14) 0.0320(12) 0.0437(12) 0.0057(10) 0.0348(11) 0.0023(9)
    C25 0.0434(11) 0.0290(11) 0.0368(11) -0.0070(8) 0.0303(10) -0.0065(8)
    C26 0.0483(12) 0.0414(13) 0.0403(11) -0.0050(10) 0.0327(11) -0.0009(9)
    C27 0.0586(15) 0.0553(16) 0.0457(13) -0.0136(12) 0.0410(12) -0.0046(11)
    C28 0.0502(14) 0.0625(17) 0.0498(14) -0.0168(12) 0.0399(12) -0.0125(12)
    C29 0.0441(13) 0.0511(15) 0.0517(14) -0.0058(11) 0.0338(12) -0.0065(11)
    C30 0.0424(12) 0.0391(13) 0.0415(12) -0.0049(9) 0.0300(10) -0.0015(9)
    C31 0.0412(11) 0.0297(12) 0.0461(12) 0.0029(9) 0.0276(10) 0.0026(9)
    C32 0.0434(12) 0.0345(12) 0.0364(11) -0.0015(9) 0.0252(10) -0.0054(9)
    C33 0.0479(12) 0.0327(12) 0.0510(13) 0.0006(9) 0.0377(11) -0.0035(10)
    C34 0.0399(11) 0.0514(15) 0.0330(11) -0.0042(10) 0.0220(10) 0.0025(10)
    C35 0.0371(11) 0.0549(16) 0.0392(12) 0.0095(10) 0.0206(10) 0.0031(11)
    C36 0.0427(12) 0.0445(14) 0.0373(12) -0.0095(10) 0.0195(10) -0.0021(10)
_geom_special_details
;
 All esds (except the esd in the dihedral angle between two l.s. planes)
 are estimated using the full covariance matrix.  The cell esds are taken
 into account individually in the estimation of esds in distances, angles
 and torsion angles; correlations between esds in cell parameters are only
 used when they are defined by crystal symmetry.  An approximate (isotropic)
 treatment of cell esds is used for estimating esds involving l.s. planes.
;
loop_
    _geom_bond_atom_site_label_1
    _geom_bond_atom_site_label_2
    _geom_bond_site_symmetry_2
    _geom_bond_distance
    _geom_bond_publ_flag
    Co1 C2 . 1.961(2) ?
    Co1 P1 . 2.1278(7) ?
    Co1 P2 . 2.1337(6) ?
    Co1 P3 . 2.1819(7) ?
    Co1 P4 . 2.2180(13) ?
    P1 O1 . 1.6801(15) ?
    P1 C13 . 1.824(2) ?
    P1 C7 . 1.839(2) ?
    P2 O2 . 1.6829(15) ?
    P2 C19 . 1.834(2) ?
    P2 C25 . 1.839(2) ?
    P3 C31 . 1.834(2) ?
    P3 C32 . 1.835(2) ?
    P3 C33 . 1.837(2) ?
    P4 C36 . 1.829(2) ?
    P4 C34 . 1.835(2) ?
    P4 C35 . 1.836(2) ?
    O1 C3 . 1.398(3) ?
    O2 C1 . 1.390(2) ?
    C1 C6 . 1.386(3) ?
    C1 C2 . 1.389(3) ?
    C2 C3 . 1.397(3) ?
    C3 C4 . 1.387(3) ?
    C4 C5 . 1.396(3) ?
    C4 H20 . 0.9300 ?
    C5 C6 . 1.390(3) ?
    C5 H21 . 0.9300 ?
    C6 H22 . 0.9300 ?
    C7 C8 . 1.392(3) ?
    C7 C12 . 1.397(3) ?
    C8 C9 . 1.388(3) ?
    C8 H23 . 0.9300 ?
    C9 C10 . 1.382(3) ?
    C9 H24 . 0.9300 ?
    C10 C11 . 1.392(3) ?
    C10 H25 . 0.9300 ?
    C11 C12 . 1.383(3) ?
    C11 H26 . 0.9300 ?
    C12 H27 . 0.9300 ?
    C13 C18 . 1.396(3) ?
    C13 C14 . 1.400(3) ?
    C14 C15 . 1.386(3) ?
    C14 H28 . 0.9300 ?
    C15 C16 . 1.381(4) ?
    C15 H29 . 0.9300 ?
    C16 C17 . 1.384(4) ?
    C16 H30 . 0.9300 ?
    C17 C18 . 1.386(3) ?
    C17 H31 . 0.9300 ?
    C18 H32 . 0.9300 ?
    C19 C20 . 1.393(3) ?
    C19 C24 . 1.392(3) ?
    C20 C21 . 1.385(3) ?
    C20 H33 . 0.9300 ?
    C21 C22 . 1.385(3) ?
    C21 H34 . 0.9300 ?
    C22 C23 . 1.382(4) ?
    C22 H35 . 0.9300 ?
    C23 C24 . 1.386(4) ?
    C23 H36 . 0.9300 ?
    C24 H37 . 0.9300 ?
    C25 C30 . 1.385(3) ?
    C25 C26 . 1.395(3) ?
    C26 C27 . 1.394(3) ?
    C26 H38 . 0.9300 ?
    C27 C28 . 1.371(4) ?
    C27 H39 . 0.9300 ?
    C28 C29 . 1.389(4) ?
    C28 H40 . 0.9300 ?
    C29 C30 . 1.391(3) ?
    C29 H41 . 0.9300 ?
    C30 H19 . 0.9300 ?
    C31 H31A . 0.9600 ?
    C31 H31B . 0.9600 ?
    C31 H31C . 0.9600 ?
    C32 H32A . 0.9600 ?
    C32 H32B . 0.9600 ?
    C32 H32C . 0.9600 ?
    C33 H33A . 0.9600 ?
    C33 H33B . 0.9600 ?
    C33 H33C . 0.9600 ?
    C34 H34A . 0.9600 ?
    C34 H34B . 0.9600 ?
    C34 H34C . 0.9600 ?
    C35 H35A . 0.9600 ?
    C35 H35B . 0.9600 ?
    C35 H35C . 0.9600 ?
    C36 H36A . 0.9600 ?
    C36 H36B . 0.9600 ?
    C36 H36C . 0.9600 ?
loop_
    _geom_angle_atom_site_label_1
    _geom_angle_atom_site_label_2
    _geom_angle_atom_site_label_3
    _geom_angle_site_symmetry_1
    _geom_angle_site_symmetry_3
    _geom_angle
    _geom_angle_publ_flag
    C2 Co1 P1 . . 76.63(6) ?
    C2 Co1 P2 . . 78.62(6) ?
    P1 Co1 P2 . . 131.45(3) ?
    C2 Co1 P3 . . 171.95(6) ?
    P1 Co1 P3 . . 97.37(3) ?
    P2 Co1 P3 . . 102.04(3) ?
    C2 Co1 P4 . . 87.75(6) ?
    P1 Co1 P4 . . 111.03(3) ?
    P2 Co1 P4 . . 108.97(3) ?
    P3 Co1 P4 . . 99.52(3) ?
    O1 P1 C13 . . 97.69(8) ?
    O1 P1 C7 . . 100.23(9) ?
    C13 P1 C7 . . 99.71(9) ?
    O1 P1 Co1 . . 107.20(6) ?
    C13 P1 Co1 . . 125.25(7) ?
    C7 P1 Co1 . . 121.73(7) ?
    O2 P2 C19 . . 99.43(9) ?
    O2 P2 C25 . . 96.95(9) ?
    C19 P2 C25 . . 100.04(10) ?
    O2 P2 Co1 . . 106.81(6) ?
    C19 P2 Co1 . . 119.78(7) ?
    C25 P2 Co1 . . 128.16(8) ?
    C31 P3 C32 . . 99.98(11) ?
    C31 P3 C33 . . 99.52(11) ?
    C32 P3 C33 . . 98.87(11) ?
    C31 P3 Co1 . . 117.78(8) ?
    C32 P3 Co1 . . 116.75(8) ?
    C33 P3 Co1 . . 120.15(8) ?
    C36 P4 C34 . . 98.70(11) ?
    C36 P4 C35 . . 98.68(13) ?
    C34 P4 C35 . . 97.73(12) ?
    C36 P4 Co1 . . 115.83(9) ?
    C34 P4 Co1 . . 117.01(8) ?
    C35 P4 Co1 . . 124.27(8) ?
    C3 O1 P1 . . 107.12(12) ?
    C1 O2 P2 . . 109.21(13) ?
    C6 C1 O2 . . 120.65(19) ?
    C6 C1 C2 . . 123.14(19) ?
    O2 C1 C2 . . 116.21(18) ?
    C1 C2 C3 . . 115.76(18) ?
    C1 C2 Co1 . . 121.87(15) ?
    C3 C2 Co1 . . 122.29(16) ?
    C4 C3 C2 . . 123.6(2) ?
    C4 C3 O1 . . 121.24(18) ?
    C2 C3 O1 . . 115.15(17) ?
    C3 C4 C5 . . 117.47(19) ?
    C3 C4 H20 . . 121.3 ?
    C5 C4 H20 . . 121.3 ?
    C6 C5 C4 . . 121.3(2) ?
    C6 C5 H21 . . 119.3 ?
    C4 C5 H21 . . 119.3 ?
    C1 C6 C5 . . 118.3(2) ?
    C1 C6 H22 . . 120.8 ?
    C5 C6 H22 . . 120.8 ?
    C8 C7 C12 . . 118.6(2) ?
    C8 C7 P1 . . 119.80(16) ?
    C12 C7 P1 . . 121.56(16) ?
    C9 C8 C7 . . 120.7(2) ?
    C9 C8 H23 . . 119.6 ?
    C7 C8 H23 . . 119.6 ?
    C10 C9 C8 . . 120.0(2) ?
    C10 C9 H24 . . 120.0 ?
    C8 C9 H24 . . 120.0 ?
    C9 C10 C11 . . 120.0(2) ?
    C9 C10 H25 . . 120.0 ?
    C11 C10 H25 . . 120.0 ?
    C12 C11 C10 . . 119.9(2) ?
    C12 C11 H26 . . 120.1 ?
    C10 C11 H26 . . 120.1 ?
    C11 C12 C7 . . 120.7(2) ?
    C11 C12 H27 . . 119.6 ?
    C7 C12 H27 . . 119.6 ?
    C18 C13 C14 . . 118.3(2) ?
    C18 C13 P1 . . 120.03(16) ?
    C14 C13 P1 . . 121.19(17) ?
    C15 C14 C13 . . 120.1(2) ?
    C15 C14 H28 . . 119.9 ?
    C13 C14 H28 . . 119.9 ?
    C16 C15 C14 . . 120.7(2) ?
    C16 C15 H29 . . 119.6 ?
    C14 C15 H29 . . 119.6 ?
    C15 C16 C17 . . 119.8(2) ?
    C15 C16 H30 . . 120.1 ?
    C17 C16 H30 . . 120.1 ?
    C16 C17 C18 . . 119.7(2) ?
    C16 C17 H31 . . 120.2 ?
    C18 C17 H31 . . 120.2 ?
    C17 C18 C13 . . 121.1(2) ?
    C17 C18 H32 . . 119.4 ?
    C13 C18 H32 . . 119.4 ?
    C20 C19 C24 . . 118.4(2) ?
    C20 C19 P2 . . 119.48(16) ?
    C24 C19 P2 . . 121.96(17) ?
    C21 C20 C19 . . 120.9(2) ?
    C21 C20 H33 . . 119.6 ?
    C19 C20 H33 . . 119.6 ?
    C22 C21 C20 . . 120.2(2) ?
    C22 C21 H34 . . 119.9 ?
    C20 C21 H34 . . 119.9 ?
    C23 C22 C21 . . 119.4(2) ?
    C23 C22 H35 . . 120.3 ?
    C21 C22 H35 . . 120.3 ?
    C22 C23 C24 . . 120.5(2) ?
    C22 C23 H36 . . 119.8 ?
    C24 C23 H36 . . 119.8 ?
    C23 C24 C19 . . 120.6(2) ?
    C23 C24 H37 . . 119.7 ?
    C19 C24 H37 . . 119.7 ?
    C30 C25 C26 . . 118.4(2) ?
    C30 C25 P2 . . 118.83(16) ?
    C26 C25 P2 . . 122.72(18) ?
    C27 C26 C25 . . 120.2(2) ?
    C27 C26 H38 . . 119.9 ?
    C25 C26 H38 . . 119.9 ?
    C28 C27 C26 . . 120.4(2) ?
    C28 C27 H39 . . 119.8 ?
    C26 C27 H39 . . 119.8 ?
    C27 C28 C29 . . 120.3(2) ?
    C27 C28 H40 . . 119.9 ?
    C29 C28 H40 . . 119.9 ?
    C28 C29 C30 . . 119.0(3) ?
    C28 C29 H41 . . 120.5 ?
    C30 C29 H41 . . 120.5 ?
    C25 C30 C29 . . 121.6(2) ?
    C25 C30 H19 . . 119.2 ?
    C29 C30 H19 . . 119.2 ?
    P3 C31 H31A . . 109.5 ?
    P3 C31 H31B . . 109.5 ?
    H31A C31 H31B . . 109.5 ?
    P3 C31 H31C . . 109.5 ?
    H31A C31 H31C . . 109.5 ?
    H31B C31 H31C . . 109.5 ?
    P3 C32 H32A . . 109.5 ?
    P3 C32 H32B . . 109.5 ?
    H32A C32 H32B . . 109.5 ?
    P3 C32 H32C . . 109.5 ?
    H32A C32 H32C . . 109.5 ?
    H32B C32 H32C . . 109.5 ?
    P3 C33 H33A . . 109.5 ?
    P3 C33 H33B . . 109.5 ?
    H33A C33 H33B . . 109.5 ?
    P3 C33 H33C . . 109.5 ?
    H33A C33 H33C . . 109.5 ?
    H33B C33 H33C . . 109.5 ?
    P4 C34 H34A . . 109.5 ?
    P4 C34 H34B . . 109.5 ?
    H34A C34 H34B . . 109.5 ?
    P4 C34 H34C . . 109.5 ?
    H34A C34 H34C . . 109.5 ?
    H34B C34 H34C . . 109.5 ?
    P4 C35 H35A . . 109.5 ?
    P4 C35 H35B . . 109.5 ?
    H35A C35 H35B . . 109.5 ?
    P4 C35 H35C . . 109.5 ?
    H35A C35 H35C . . 109.5 ?
    H35B C35 H35C . . 109.5 ?
    P4 C36 H36A . . 109.5 ?
    P4 C36 H36B . . 109.5 ?
    H36A C36 H36B . . 109.5 ?
    P4 C36 H36C . . 109.5 ?
    H36A C36 H36C . . 109.5 ?
    H36B C36 H36C . . 109.5 ?
data_global
_journal_date_recd_electronic     2010-04-18
_journal_date_accepted     2010-05-04
_journal_name_full     'Acta Crystallographica, Section E'
_journal_year     2010
_journal_volume     66
_journal_issue      6
_journal_page_first     m636
_journal_page_last     m636
_journal_paper_category     QM
_journal_coeditor_code     DN2559
_publ_contact_author_name     'Xiaoyan Li'
_publ_contact_author_address
;
School of Chemistry and Chemical Engineering
Shandong University
Jinan 250100
People's Republic of China
;
_publ_contact_author_email     'xli63@sdu.edu.cn'
_publ_contact_author_fax     '86 531 88564464'
_publ_contact_author_phone     '86 531 88361350'
_publ_section_title
;
[2,6-Bis(diphenylphosphinooxy)phenyl]bis(trimethylphosphine)cobalt(I)
;
loop_
    _publ_author_name
    _publ_author_address
    'Lian, Zhe'
;
School of Chemistry and Chemical Engineering
Shandong University
Shanda Nanlu 27
Jinan 250100
People's Republic of China
;
    'Xu, Guoqiang'
;
School of Chemistry and Chemical Engineering
Shandong University
Shanda Nanlu 27
Jinan 250100
People's Republic of China
;
    'Li, Xiaoyan'
;
School of Chemistry and Chemical Engineering
Shandong University
Shanda Nanlu 27
Jinan 250100
People's Republic of China
;
