# Supplementary material for: [2,6-Bis(diphenyl­phosphino­oxy)phen­yl]bis­(trimethyl­phosphine)cobalt(I)
Source: Acta Crystallogr Sect E Struct Rep Online. 2010 May 12;66(Pt 6):m636. doi: 10.1107/S160053681001634X (PMC2979432; doi:10.1107/S160053681001634X)
Supplement: Supplementary file 2 [file e-66-0m636-Isup2.hkl]

# 
# h,k,l, Fc-squared, Fo-squared, sigma(Fo-squared) and status flag 
# 
data_I
_shelx_title ' sun911a in C2/c' 
_shelx_refln_list_code          4 
_shelx_F_calc_maximum      588.70 
_exptl_crystal_F_000      2880.00 
_reflns_d_resolution_high  0.7895 
 
loop_ 
 _symmetry_equiv_pos_as_xyz 
 'x, y, z' 
 '-x, y, -z+1/2' 
 'x+1/2, y+1/2, z' 
 '-x+1/2, y+1/2, -z+1/2' 
 '-x, -y, -z' 
 'x, -y, z-1/2' 
 '-x+1/2, -y+1/2, -z' 
 'x+1/2, -y+1/2, z-1/2' 
 
_cell_length_a    31.4367 
_cell_length_b    13.3440 
_cell_length_c    19.1873 
_cell_angle_alpha  90.000 
_cell_angle_beta  123.852 
_cell_angle_gamma  90.000 
 
_shelx_F_squared_multiplier     1.000 
 
loop_ 
 _refln_index_h 
 _refln_index_k 
 _refln_index_l 
 _refln_F_squared_calc 
 _refln_F_squared_meas 
 _refln_F_squared_sigma 
 _refln_observed_status 
   2   0   0      311.56      299.80    119.73 o 
   4   0   0    67408.17    61080.38   1407.00 o 
   6   0   0    15108.03    13638.57    157.50 o 
   8   0   0     4712.21     4522.06    114.23 o 
  10   0   0    20381.60    14609.07   2073.64 o 
  12   0   0     9613.88     7641.91    743.50 o 
  14   0   0   140512.02   130766.87   2843.81 o 
  16   0   0    35104.17    35162.76    139.75 o 
  18   0   0    62114.76    61284.77    591.35 o 
  20   0   0     5636.36     4601.53    443.90 o 
  22   0   0      990.30     1146.34     76.51 o 
  24   0   0       92.45      216.46     75.42 o 
  26   0   0      101.40       98.28    100.39 o 
  28   0   0    14235.86    15584.82    378.02 o 
  30   0   0     1911.30     1963.84    112.94 o 
  32   0   0      993.55      923.21     81.99 o 
   1   1   0      656.51      539.56    140.68 o 
   3   1   0     2516.41     2528.84    100.31 o 
   5   1   0     1045.77      914.93     84.55 o 
   7   1   0    33654.23    26451.36   2158.34 o 
   9   1   0     5675.41     5653.50    119.54 o 
  11   1   0      196.67      139.18     57.29 o 
  13   1   0      461.35      518.97     60.37 o 
  15   1   0     6116.00     5218.15    308.50 o 
  17   1   0     7726.81     7313.17    101.43 o 
  19   1   0     1019.32      998.27     61.58 o 
  21   1   0      133.40       78.23     47.95 o 
  23   1   0     2698.00     2724.65    165.27 o 
  25   1   0     1186.64     1113.04    124.52 o 
  27   1   0      913.86      939.10     61.58 o 
  29   1   0       91.06       41.83     61.58 o 
  31   1   0      393.00      333.65     74.94 o 
   0   2   0    91376.59    90779.82    596.72 o 
   2   2   0     6546.14     6303.18    207.84 o 
   4   2   0    17153.77    15510.13    669.25 o 
   6   2   0    15985.38    14160.41    181.58 o 
   8   2   0     2609.69     2444.86     71.73 o 
  10   2   0       36.92       16.11     67.05 o 
  12   2   0      819.65      767.03     63.80 o 
  14   2   0    50975.60    44219.64   2471.35 o 
  16   2   0      628.64      508.66     54.90 o 
  18   2   0     7731.68     6474.27    540.65 o 
  20   2   0      152.75      134.12     50.74 o 
  22   2   0      294.52      204.97     44.45 o 
  24   2   0     1771.67     1911.51     54.87 o 
  26   2   0      442.22      556.11     66.75 o 
  28   2   0     6081.77     6765.63    302.47 o 
  30   2   0     2464.19     2477.23    254.48 o 
  32   2   0     1455.26     1364.96    176.06 o 
   1   3   0     3261.85     3322.00    142.17 o 
   3   3   0       28.11       65.90    100.36 o 
   5   3   0    21222.13    21844.66    586.17 o 
   7   3   0     1587.55     1175.87     72.36 o 
   9   3   0     3933.12     3423.27    271.53 o 
  11   3   0     7031.64     6212.64    371.75 o 
  13   3   0     5153.32     5157.63    168.84 o 
  15   3   0    19617.55    17975.87    986.18 o 
  17   3   0      284.21      236.12     49.74 o 
  19   3   0      803.39      783.22     52.89 o 
  21   3   0     7578.83     7549.60    240.71 o 
  23   3   0     2130.55     2154.14     95.64 o 
  25   3   0     3242.40     3332.96    141.80 o 
  27   3   0      704.59      704.27     52.93 o 
  29   3   0     1768.63     1651.73     54.23 o 
  31   3   0     2032.99     1938.67     59.99 o 
   0   4   0    38918.16    39413.55   2029.72 o 
   2   4   0    58691.28    61573.48   1555.84 o 
   4   4   0     6426.47     6425.39    189.42 o 
   6   4   0     2895.26     3236.87     84.49 o 
   8   4   0     1740.21     1621.74     68.99 o 
  10   4   0      929.94      879.75     66.23 o 
  12   4   0     2290.49     2554.10     82.55 o 
  14   4   0    11179.02    11031.61    301.12 o 
  16   4   0      515.34      592.95     50.69 o 
  18   4   0     6199.41     5690.44    452.81 o 
  20   4   0      753.56      740.68     57.96 o 
  22   4   0     2103.78     2217.97     93.73 o 
  24   4   0     1546.25     1689.73     54.49 o 
  26   4   0      541.13      655.64     61.13 o 
  28   4   0     1020.20      959.88     65.20 o 
  30   4   0      893.17     1079.85     69.73 o 
  32   4   0      253.45      234.17     62.03 o 
   1   5   0     5322.82     5290.73    191.54 o 
   3   5   0     7710.04     7780.81    263.53 o 
   5   5   0    17723.30    18670.67    653.86 o 
   7   5   0     9383.02     9419.80    307.17 o 
   9   5   0    22619.59    23848.27    853.03 o 
  11   5   0      159.54      139.75     58.69 o 
  13   5   0     4195.08     3869.72    284.81 o 
  15   5   0      316.34      284.07     53.23 o 
  17   5   0     2401.61     2469.94     55.21 o 
  19   5   0       79.21      150.08     49.32 o 
  21   5   0      572.30      595.90     51.69 o 
  23   5   0     1920.41     1938.34     88.87 o 
  25   5   0       54.01       39.93     51.73 o 
  27   5   0       35.79      105.33     51.73 o 
  29   5   0     1234.45     1150.99     54.56 o 
  31   5   0      785.18      732.95    102.79 o 
   0   6   0    14949.84    15009.25    198.30 o 
   2   6   0     3844.29     4398.15    133.09 o 
   4   6   0    10729.17    10637.54    292.51 o 
   6   6   0     3523.60     3096.75    110.60 o 
   8   6   0     3326.67     3060.42     88.30 o 
  10   6   0      211.53      175.01     58.20 o 
  12   6   0     1917.56     2341.02    104.15 o 
  14   6   0     3039.34     2929.22     93.53 o 
  16   6   0     1652.41     1797.48     91.01 o 
  18   6   0     2567.00     2728.59     59.50 o 
  20   6   0     2110.40     2084.11     57.29 o 
  22   6   0    11850.34    11668.47    624.87 o 
  24   6   0     3361.56     3666.37    110.94 o 
  26   6   0      967.68     1136.86     58.41 o 
  28   6   0      392.48      379.01     54.87 o 
  30   6   0      192.87      253.14     62.66 o 
   1   7   0    51144.58    53599.50   1423.62 o 
   3   7   0    41059.32    40197.91    965.83 o 
   5   7   0      236.73      290.43     79.34 o 
   7   7   0     8752.83     8147.64    319.37 o 
   9   7   0     1966.80     2316.03     86.03 o 
  11   7   0    21409.55    20620.06    568.72 o 
  13   7   0     8394.80     7296.99    243.16 o 
  15   7   0    12430.08    11989.52    194.25 o 
  17   7   0    25365.70    24372.97    927.63 o 
  19   7   0     1514.80     1579.62     82.41 o 
  21   7   0     1659.67     1749.70     69.73 o 
  23   7   0       67.72      130.87     51.73 o 
  25   7   0     3541.29     3617.56     79.11 o 
  27   7   0     1770.73     1899.96     59.57 o 
  29   7   0     1131.59     1038.93    117.28 o 
   0   8   0     7243.49     7172.96    334.10 o 
   2   8   0     6962.93     7467.15    196.97 o 
   4   8   0      893.39      881.91     76.78 o 
   6   8   0      767.78      689.48     71.36 o 
   8   8   0     3223.86     3237.60    125.00 o 
  10   8   0      453.03      477.15     62.43 o 
  12   8   0     6411.77     6044.37    194.71 o 
  14   8   0     4640.95     4315.07    149.43 o 
  16   8   0      261.51      288.35     56.18 o 
  18   8   0        3.12       96.21     54.90 o 
  20   8   0      159.93      246.04     52.11 o 
  22   8   0     2719.31     2691.46     60.78 o 
  24   8   0      471.49      538.54     57.29 o 
  26   8   0        1.78      108.72     54.56 o 
  28   8   0      525.78      593.03     81.05 o 
   1   9   0    19472.95    20601.99    753.92 o 
   3   9   0    20783.96    19775.05    374.02 o 
   5   9   0     4884.37     4932.91    142.18 o 
   7   9   0    53250.07    51852.05   1947.07 o 
   9   9   0     1542.73     1741.51     89.66 o 
  11   9   0    21731.50    20125.87    860.78 o 
  13   9   0     3895.10     3788.80    130.41 o 
  15   9   0     2222.76     2293.37     62.90 o 
  17   9   0     7604.24     7543.95    211.67 o 
  19   9   0     2041.32     2028.10    105.49 o 
  21   9   0      930.51      929.80     58.10 o 
  23   9   0      429.28      348.45     55.94 o 
  25   9   0     2464.01     2263.10     62.99 o 
  27   9   0     2311.59     2071.58    230.79 o 
   0  10   0      864.87      886.83    126.38 o 
   2  10   0     1951.51     2158.63     90.28 o 
   4  10   0     7994.17     7885.02    234.55 o 
   6  10   0      657.53      629.81     81.10 o 
   8  10   0        7.35       -9.47     72.13 o 
  10  10   0      125.98      154.22     65.54 o 
  12  10   0     4555.24     4732.13    116.82 o 
  14  10   0       67.37       92.31     62.23 o 
  16  10   0        9.78       28.70     56.36 o 
  18  10   0      904.48      855.91     60.20 o 
  20  10   0     1033.37     1012.70     58.24 o 
  22  10   0      148.97      174.34     56.83 o 
  24  10   0       36.62       70.08     58.10 o 
  26  10   0      107.91      193.10     61.13 o 
   1  11   0       11.88       45.75     92.37 o 
   3  11   0     1177.55     1142.39     96.50 o 
   5  11   0      618.66      582.88     92.45 o 
   7  11   0     4770.73     4621.57    193.80 o 
   9  11   0      622.39      582.05     73.65 o 
  11  11   0      869.63      847.54     71.70 o 
  13  11   0      485.69      462.71     64.62 o 
  15  11   0      553.06      616.65     66.03 o 
  17  11   0      500.97      556.66     61.84 o 
  19  11   0       82.32      103.23     64.41 o 
  21  11   0      752.83      629.07     66.56 o 
  23  11   0       90.27      144.29     62.87 o 
  25  11   0     1108.02      778.77    189.80 o 
   0  12   0      675.99      636.93    156.28 o 
   2  12   0      675.16      658.64    124.97 o 
   4  12   0     2016.61     1956.98    112.94 o 
   6  12   0     3069.52     3055.29    315.28 o 
   8  12   0      156.85      111.03     47.25 o 
  10  12   0     1431.65     1510.88     79.85 o 
  12  12   0      128.70      174.62     72.96 o 
  14  12   0        5.44       89.47     67.27 o 
  16  12   0       14.03       62.49     63.66 o 
  18  12   0     1049.30      926.40     66.71 o 
  20  12   0      708.19      593.57     69.34 o 
  22  12   0        0.42        6.80     68.75 o 
   1  13   0       69.08       75.38    165.25 o 
   3  13   0     1476.26     1480.75    207.05 o 
   5  13   0      359.69      392.53    108.42 o 
   7  13   0     8511.01     8436.40    821.93 o 
   9  13   0        4.98       63.74     92.70 o 
  11  13   0     3602.00     3573.18    147.17 o 
  13  13   0       39.69      109.28     76.95 o 
  15  13   0     2016.14     1974.40     79.76 o 
  17  13   0       18.12       39.76     68.90 o 
  19  13   0      457.26      329.39     66.05 o 
  21  13   0     2685.78     1981.17    109.79 o 
   2  14   0      692.21      106.23    312.14 o 
   4  14   0       66.11       68.08    133.53 o 
   6  14   0     3047.80     2814.81    376.46 o 
   8  14   0     1561.28     1475.18    136.47 o 
  10  14   0       74.40      132.79    107.57 o 
  12  14   0     5410.30     4627.22    335.67 o 
  14  14   0       61.52       46.51     90.16 o 
  16  14   0       80.16      123.89     78.13 o 
  18  14   0       19.01       16.76     79.40 o 
   5  15   0        5.87        3.14    222.74 o 
   7  15   0     8306.23     8134.58   1217.21 o 
   9  15   0      187.44      185.85    113.84 o 
  11  15   0      249.06      261.80    100.91 o 
  13  15   0      155.96      182.13    100.48 o 
  15  15   0       67.88       18.64     94.26 o 
   6  16   0     6724.62     6342.71    346.65 o 
   8  16   0     3737.30     3601.43    216.46 o 
  10  16   0     3159.08     2873.61    191.36 o 
 -33   1   1      136.68      157.52     64.53 o 
 -31   1   1     8354.23     9174.32    378.27 o 
 -29   1   1      200.70      190.80     52.93 o 
 -27   1   1     4065.16     4384.81     89.85 o 
 -25   1   1      120.28      220.60     49.78 o 
 -23   1   1     1627.67     1714.24     61.98 o 
 -21   1   1       21.19       90.30     53.71 o 
 -19   1   1      496.04      466.49     57.51 o 
 -17   1   1    76384.55    66181.86   3548.37 o 
 -15   1   1     2328.36     1839.07    141.48 o 
 -13   1   1    56545.63    49279.73    853.99 o 
 -11   1   1       66.04      115.87     64.66 o 
  -9   1   1     2728.49     2393.35     75.17 o 
  -7   1   1     6637.79     6791.26    177.05 o 
  -5   1   1     5384.52     4351.43    300.21 o 
  -3   1   1   199121.05   179438.33   4377.73 o 
  -1   1   1    28798.67    29040.21    784.28 o 
   1   1   1   346565.75   313713.09   1148.19 o 
   3   1   1   104145.05    95590.21   5101.01 o 
   5   1   1    90717.66    72749.76   5079.95 o 
   7   1   1    22009.11    20797.33    376.28 o 
   9   1   1     8201.75     7507.61    183.26 o 
  11   1   1    20574.92    15972.96    534.69 o 
  13   1   1    20460.09    17498.17   1278.27 o 
  15   1   1    49865.82    43349.64   2452.85 o 
  17   1   1    12121.88    11402.13    790.08 o 
  19   1   1     5897.77     5251.51    265.36 o 
  21   1   1     2844.61     2874.78     57.63 o 
  23   1   1     1928.25     2026.03     63.98 o 
  25   1   1     5990.73     5800.56    345.04 o 
  27   1   1     2993.60     3352.19    179.27 o 
  29   1   1     3009.29     3166.06    367.66 o 
  31   1   1     1572.02     1506.87    119.24 o 
 -32   2   1     1464.13     1492.48     58.86 o 
 -30   2   1      922.86     1013.79     71.10 o 
 -28   2   1      816.91      903.58     54.10 o 
 -26   2   1     1069.41     1001.79     72.15 o 
 -24   2   1     3168.04     3067.69    242.37 o 
 -22   2   1     2430.77     2535.83    105.66 o 
 -20   2   1      419.99      500.23     48.13 o 
 -18   2   1    14354.63    13194.27    695.65 o 
 -16   2   1      187.22      223.33     54.87 o 
 -14   2   1    31197.90    27906.70    623.86 o 
 -12   2   1      219.99      405.15     66.15 o 
 -10   2   1     1507.70     1206.93     79.24 o 
  -8   2   1      263.08      205.50     65.33 o 
  -6   2   1     8122.85     7782.13    104.83 o 
  -4   2   1      217.57      217.40    102.98 o 
  -2   2   1    12851.15    13500.46    211.84 o 
   0   2   1      741.99      634.69    120.93 o 
   2   2   1       34.03       83.17    103.71 o 
   4   2   1    11556.55    11155.18    429.50 o 
   6   2   1     6923.63     6379.71    149.08 o 
   8   2   1     1673.08     1484.96     68.11 o 
  10   2   1        4.56        7.22     76.03 o 
  12   2   1     4615.57     3794.09    197.95 o 
  14   2   1    12002.26    10639.08    392.73 o 
  16   2   1      740.01      679.91     55.70 o 
  18   2   1      440.27      555.28     59.77 o 
  20   2   1     7617.01     6982.16    455.75 o 
  22   2   1     2125.00     2190.60    165.27 o 
  24   2   1      909.43      940.34     52.53 o 
  26   2   1      603.28      679.39     52.93 o 
  28   2   1     1869.55     2165.77     67.37 o 
  30   2   1       19.69       86.69     62.11 o 
 -33   3   1       93.57      143.02     57.24 o 
 -31   3   1     2334.09     2530.38    154.41 o 
 -29   3   1       93.90       52.56     52.49 o 
 -27   3   1     1534.42     1627.53     63.34 o 
 -25   3   1        9.35       89.50     48.47 o 
 -23   3   1     1673.28     1793.51    164.82 o 
 -21   3   1      541.13      474.04     48.13 o 
 -19   3   1     5981.34     5337.20    292.06 o 
 -17   3   1     9112.28     7972.05    767.05 o 
 -15   3   1     8199.53     8180.81    151.24 o 
 -13   3   1    12022.77     9652.54    438.65 o 
 -11   3   1    15684.48    13768.32    282.10 o 
  -9   3   1     3059.35     3074.99     73.55 o 
  -7   3   1     4626.60     4703.23     84.16 o 
  -5   3   1    13778.09    13440.77    312.47 o 
  -3   3   1    32704.15    31280.55   1172.77 o 
   1   3   1     1537.50     1330.14    120.63 o 
   3   3   1     2224.96     2322.28    138.11 o 
   5   3   1     1658.28     1634.96     86.94 o 
   7   3   1       21.69       64.43     65.69 o 
   9   3   1    22966.01    23064.23    278.94 o 
  11   3   1     6354.87     4876.99    303.74 o 
  13   3   1     8289.35     7131.68    535.67 o 
  15   3   1     1343.04     1149.97     53.68 o 
  17   3   1     6306.48     5813.77    296.85 o 
  19   3   1     1003.07      941.77    117.73 o 
  21   3   1      168.59      225.32     48.74 o 
  23   3   1     1510.10     1711.63     54.10 o 
  25   3   1       30.97        6.00     50.92 o 
  27   3   1      219.00      259.40     49.12 o 
  29   3   1      166.02      237.10     51.27 o 
  31   3   1      150.68      276.04     63.88 o 
 -32   4   1     3590.51     3605.97    132.17 o 
 -30   4   1      186.50      177.84     54.87 o 
 -28   4   1     1895.76     1888.49    190.16 o 
 -26   4   1      258.69      318.35     57.51 o 
 -24   4   1      349.98      359.68     63.05 o 
 -22   4   1      619.09      606.92     93.51 o 
 -20   4   1     5925.46     5173.04    306.10 o 
 -18   4   1     6797.22     6504.20    135.39 o 
 -16   4   1     4745.45     4891.30     78.19 o 
 -14   4   1     6418.27     5575.22     68.21 o 
 -12   4   1      246.42      247.64     59.57 o 
 -10   4   1     1028.96      905.72     69.01 o 
  -8   4   1    10869.26    11328.67    336.89 o 
  -6   4   1      264.92      315.27     74.84 o 
  -4   4   1     6837.10     7025.71    242.25 o 
  -2   4   1    14934.13    14465.93    349.79 o 
   0   4   1    11610.09    11840.15    327.83 o 
   2   4   1      144.89      175.43     86.83 o 
   4   4   1      208.24      249.50     73.17 o 
   6   4   1      104.52      213.94     66.84 o 
   8   4   1     4910.98     4601.57    251.31 o 
  10   4   1      595.07      746.88     62.99 o 
  12   4   1       32.71       39.49     55.81 o 
  14   4   1     3806.70     3248.56    119.54 o 
  16   4   1    12065.17    12030.96    328.30 o 
  18   4   1     1516.65     1304.42     88.75 o 
  20   4   1     2305.24     2204.23    128.48 o 
  22   4   1      113.75       96.64     50.89 o 
  24   4   1     1623.44     1735.91    123.30 o 
  26   4   1      465.80      517.29     60.58 o 
  28   4   1     1017.57     1121.16     95.89 o 
  30   4   1        4.08       37.59     63.93 o 
 -31   5   1     1454.44     1632.25     64.75 o 
 -29   5   1     1284.53     1317.61     57.82 o 
 -27   5   1     1906.70     1926.91    160.75 o 
 -25   5   1     5797.23     6365.70    154.86 o 
 -23   5   1      705.24      674.52     53.69 o 
 -21   5   1     1516.92     1499.71     54.06 o 
 -19   5   1     4787.99     4547.37    202.86 o 
 -17   5   1    11440.81    11056.80    561.94 o 
 -15   5   1     2170.19     2263.18     60.23 o 
 -13   5   1     6009.29     5540.98    214.63 o 
 -11   5   1     1835.60     1583.03     63.89 o 
  -9   5   1    12816.83    14040.76    455.68 o 
  -7   5   1      100.55      235.93     79.79 o 
  -5   5   1     1907.91     1986.01     89.56 o 
  -3   5   1     2320.03     2676.20    106.94 o 
  -1   5   1    11881.43    13052.45    230.03 o 
   1   5   1    15122.74    15617.33    591.36 o 
   3   5   1     8653.85     8564.65    417.49 o 
   5   5   1     2636.39     2680.98    145.80 o 
   7   5   1      975.62     1179.97     68.12 o 
   9   5   1      518.72      548.48     59.98 o 
  11   5   1     3612.61     3165.03     86.39 o 
  13   5   1     2802.80     3061.44    152.48 o 
  15   5   1       74.87      134.47     52.70 o 
  17   5   1      740.85      752.72     54.73 o 
  19   5   1      446.96      358.23     52.11 o 
  21   5   1     1343.88     1356.39     52.93 o 
  23   5   1     2397.26     2733.74     99.62 o 
  25   5   1     1958.51     2177.37     95.48 o 
  27   5   1       52.73       52.94     59.77 o 
  29   5   1     1463.80     1538.01    150.33 o 
 -30   6   1      761.31      703.79     56.06 o 
 -28   6   1     2305.53     2452.96     58.01 o 
 -26   6   1     1214.30     1296.31     55.01 o 
 -24   6   1     1055.74     1036.79     56.16 o 
 -22   6   1        3.72      -15.24     49.39 o 
 -20   6   1     1057.52     1234.06     57.58 o 
 -18   6   1     1924.57     1921.99     54.97 o 
 -16   6   1     2413.25     2096.67    119.99 o 
 -14   6   1    34670.29    33225.45    564.65 o 
 -12   6   1    11218.90    11163.64    339.20 o 
 -10   6   1      302.74      444.05     60.92 o 
  -8   6   1      735.96      928.69     75.68 o 
  -6   6   1     2256.02     2278.69     88.30 o 
  -4   6   1    15999.88    15525.65    426.54 o 
  -2   6   1      404.99      583.29     99.20 o 
   0   6   1    63689.50    65882.14   1445.36 o 
   2   6   1    20877.44    22114.72    644.34 o 
   4   6   1      854.05      745.80     74.76 o 
   6   6   1     1513.51     1535.78     70.92 o 
   8   6   1      484.53      379.51     65.42 o 
  10   6   1      274.65      206.02     61.50 o 
  12   6   1     3382.22     3499.72    107.77 o 
  14   6   1    21714.06    20602.39    754.37 o 
  16   6   1      596.80      672.36     52.50 o 
  18   6   1     6139.45     6021.31    229.12 o 
  20   6   1     4722.42     4756.60    151.69 o 
  22   6   1     2547.46     2663.50     72.00 o 
  24   6   1       84.16       91.12     51.36 o 
  26   6   1      101.96      136.14     50.08 o 
  28   6   1     2881.76     2840.88    153.95 o 
 -29   7   1      287.12      263.29     52.53 o 
 -27   7   1     1388.85     1539.69     59.68 o 
 -25   7   1     2675.17     2716.73    148.07 o 
 -23   7   1     2621.72     2571.31     91.92 o 
 -21   7   1     1357.93     1362.18     56.34 o 
 -19   7   1       16.84       43.23     58.12 o 
 -17   7   1      794.88      805.61     55.18 o 
 -15   7   1     7506.09     7240.53    193.79 o 
 -13   7   1      165.80      227.82     56.20 o 
 -11   7   1    12901.56    12406.56    451.67 o 
  -9   7   1     2307.64     2194.89     76.52 o 
  -7   7   1    26532.45    25616.78    807.06 o 
  -5   7   1     2552.55     2805.44     97.07 o 
  -3   7   1     6855.51     7364.23    154.46 o 
  -1   7   1      181.76      214.18     90.63 o 
   1   7   1        5.29       45.01     83.58 o 
   3   7   1    22573.55    23622.32    636.19 o 
   5   7   1     5552.04     5658.83    297.04 o 
   7   7   1     9565.53     8572.33    389.45 o 
   9   7   1     6968.69     6861.89    257.65 o 
  11   7   1       26.99      113.82     59.23 o 
  13   7   1      538.41      544.46     58.06 o 
  15   7   1       22.48       66.34     56.15 o 
  17   7   1      793.00      832.76     53.70 o 
  19   7   1     2093.89     2045.98    136.29 o 
  21   7   1     5482.81     5942.06     97.35 o 
  23   7   1     2152.66     2108.72    101.88 o 
  25   7   1      718.26      699.40     55.71 o 
  27   7   1     1195.01     1269.60     60.15 o 
  29   7   1        2.14       93.34     57.57 o 
 -28   8   1     1598.74     1501.51     60.87 o 
 -26   8   1       17.72       58.40     55.83 o 
 -24   8   1     4077.99     4124.75    257.19 o 
 -22   8   1      772.60      843.69     54.83 o 
 -20   8   1     6873.40     7081.68     74.71 o 
 -18   8   1       86.63      120.82     56.33 o 
 -16   8   1    17439.07    16623.91    297.04 o 
 -14   8   1    24148.05    23241.45    517.10 o 
 -12   8   1     2261.25     2129.56     98.26 o 
 -10   8   1    12301.92    10643.14    345.49 o 
  -8   8   1      946.06      998.54     71.00 o 
  -6   8   1    49741.95    47774.66   1642.78 o 
  -4   8   1    16015.08    16618.43    363.45 o 
  -2   8   1    53642.47    56462.95   1676.29 o 
   0   8   1    61910.60    60745.39   1592.07 o 
   2   8   1     5137.46     5253.58    142.63 o 
   4   8   1    25862.57    24440.54    930.06 o 
   6   8   1     2532.73     2900.75     79.69 o 
   8   8   1    38596.01    36597.21   1025.90 o 
  10   8   1    11164.21    10558.15    285.27 o 
  12   8   1    14716.54    14339.93    403.42 o 
  14   8   1    25392.50    23697.90    636.65 o 
  16   8   1     1215.29     1152.47     56.83 o 
  18   8   1     5263.69     5087.45    209.65 o 
  20   8   1      867.54      998.88     63.39 o 
  22   8   1     3885.68     4297.35     78.79 o 
  24   8   1     2280.02     2333.31     98.26 o 
  26   8   1      921.30      875.38     57.72 o 
  28   8   1     3725.83     3429.97    337.65 o 
 -27   9   1      188.32      168.92     57.86 o 
 -25   9   1        0.48       44.81     57.29 o 
 -23   9   1      324.76      359.20     55.96 o 
 -21   9   1       76.52      187.55     58.82 o 
 -19   9   1      348.59      507.39     59.61 o 
 -17   9   1     2817.11     2830.58     64.75 o 
 -15   9   1      129.47      228.18     57.78 o 
 -13   9   1     2313.35     2199.68     70.81 o 
 -11   9   1        1.22       64.06     63.65 o 
  -9   9   1      169.59      184.55     70.54 o 
  -7   9   1      693.99      544.88     77.60 o 
  -5   9   1      707.10      672.25     89.33 o 
  -3   9   1     6986.23     6831.77    597.62 o 
  -1   9   1     1071.67     1120.31     86.73 o 
   1   9   1     9613.98     9783.07    286.63 o 
   3   9   1      421.50      462.26     74.62 o 
   5   9   1       90.09      144.84     80.04 o 
   7   9   1     2143.75     2071.07     79.86 o 
   9   9   1     1113.32     1127.88     65.82 o 
  11   9   1     8655.63     8284.61    391.68 o 
  13   9   1     2417.88     2340.13     62.13 o 
  15   9   1     1689.25     1631.37     72.47 o 
  17   9   1      149.61      140.76     56.23 o 
  19   9   1      691.20      651.02     58.86 o 
  21   9   1     1117.06     1157.28     79.33 o 
  23   9   1        4.90       77.78     54.56 o 
  25   9   1      237.11      324.70     67.47 o 
 -26  10   1     2163.14     1995.55    134.13 o 
 -24  10   1     1428.35     1412.02     60.78 o 
 -22  10   1      124.94      170.98     60.55 o 
 -20  10   1     2033.01     2242.21     81.75 o 
 -18  10   1      287.93      313.37     59.76 o 
 -16  10   1     3411.20     3181.68     65.78 o 
 -14  10   1      429.62      452.78     60.68 o 
 -12  10   1       50.99       88.50     65.17 o 
 -10  10   1     5647.58     5688.04     93.85 o 
  -8  10   1     5597.59     5552.85     94.64 o 
  -6  10   1    10086.86     9536.09    677.62 o 
  -4  10   1     1089.31     1120.55     99.82 o 
  -2  10   1     5878.11     5832.12    188.23 o 
   0  10   1     9742.98    10088.05    389.41 o 
   2  10   1     2657.70     2674.89     91.33 o 
   4  10   1    10326.71    10370.90    256.42 o 
   6  10   1     5974.22     6147.74    257.19 o 
   8  10   1    22134.90    21051.66    646.15 o 
  10  10   1     1480.10     1398.26     69.42 o 
  12  10   1     6739.69     6561.48    232.74 o 
  14  10   1     1720.70     1691.69     60.78 o 
  16  10   1     1271.59     1232.70     60.76 o 
  18  10   1     1071.58     1070.60     59.91 o 
  20  10   1     1942.34     1740.51    120.45 o 
  22  10   1     1967.76     1924.95    142.09 o 
  24  10   1      466.03      470.65     61.37 o 
 -25  11   1      565.23      510.42     61.41 o 
 -23  11   1     1998.99     1869.50    143.02 o 
 -21  11   1      484.60      471.93     60.20 o 
 -19  11   1      430.40      385.90     66.07 o 
 -17  11   1      988.46     1053.27     64.40 o 
 -15  11   1     1459.85     1544.33     67.12 o 
 -13  11   1      846.76      850.40     70.93 o 
 -11  11   1      235.55      260.84     72.02 o 
  -9  11   1     7198.92     6862.80    352.93 o 
  -7  11   1      207.35      222.62     92.46 o 
  -5  11   1      186.80      264.54     98.55 o 
  -3  11   1     2415.88     2657.56    185.09 o 
  -1  11   1      453.62      467.58    113.07 o 
   1  11   1     7069.41     7168.33    331.00 o 
   3  11   1     8734.78     9036.83    286.99 o 
   5  11   1     6696.16     6440.43    303.83 o 
   7  11   1    13023.36    13078.13    665.17 o 
   9  11   1      259.36      296.52     69.75 o 
  11  11   1      358.82      363.34     67.13 o 
  13  11   1      161.97      165.18     61.81 o 
  15  11   1      401.45      337.20     61.83 o 
  17  11   1      552.50      517.13     60.27 o 
  19  11   1        0.12       57.91     58.89 o 
  21  11   1      645.99      612.99     62.94 o 
  23  11   1     1390.91     1131.36     81.96 o 
 -24  12   1     1821.45     1570.51    106.41 o 
 -22  12   1       91.81       62.16     64.82 o 
 -20  12   1     3112.53     2712.78    126.33 o 
 -18  12   1      450.97      480.89     62.55 o 
 -16  12   1       10.69       -3.92     70.23 o 
 -14  12   1       60.56      110.45     70.51 o 
 -12  12   1     1624.18     1518.74     81.32 o 
 -10  12   1     4610.07     4785.99    202.34 o 
  -8  12   1     3294.88     3435.35    354.50 o 
  -6  12   1     4907.38     4952.06    330.97 o 
  -4  12   1      723.82      651.58    107.57 o 
  -2  12   1     2064.63     2158.95    203.91 o 
   0  12   1       37.54       94.41    127.54 o 
   2  12   1     1363.63     1450.99    100.92 o 
   4  12   1     1607.34     1457.67     91.52 o 
   6  12   1     3700.16     3890.22    210.10 o 
   8  12   1      594.55      640.26     78.45 o 
  10  12   1     1780.81     1726.89     78.57 o 
  12  12   1     2289.36     2247.60     73.78 o 
  14  12   1       25.25       28.82     64.22 o 
  16  12   1      122.07      142.15     60.66 o 
  18  12   1      410.98      403.43     64.35 o 
  20  12   1      181.28      193.84     64.69 o 
  22  12   1     1342.25     1099.07    138.70 o 
 -21  13   1       28.94       34.36     65.32 o 
 -19  13   1       52.27       66.29     72.02 o 
 -17  13   1      142.89      172.20     70.33 o 
 -15  13   1      295.71      239.16     77.52 o 
 -13  13   1     1946.65     1744.89    108.23 o 
 -11  13   1     1011.17     1071.83     97.60 o 
  -9  13   1      776.27      766.16     91.56 o 
  -7  13   1      657.59      653.70    108.70 o 
  -5  13   1        1.87       11.56    108.42 o 
  -3  13   1     1328.76     1375.82    124.22 o 
  -1  13   1     1465.12     1601.78    142.74 o 
   1  13   1        4.81       29.51    153.01 o 
   3  13   1      577.23      621.24    110.54 o 
   5  13   1     1894.97     1729.50    106.98 o 
   7  13   1      129.16      165.22     89.49 o 
   9  13   1        2.64       14.42     80.79 o 
  11  13   1      856.03      873.88     77.58 o 
  13  13   1       47.48       93.19     73.93 o 
  15  13   1      520.72      520.65     71.03 o 
  17  13   1        6.57      -26.32     67.02 o 
  19  13   1      118.48       74.03     67.89 o 
 -18  14   1      567.62      342.71     98.90 o 
 -16  14   1      118.97      235.28     88.73 o 
 -14  14   1      722.68      580.52     92.04 o 
 -12  14   1      267.40      214.89     88.73 o 
 -10  14   1     5900.43     5910.49    497.24 o 
  -8  14   1     1518.65     1450.23    125.49 o 
  -6  14   1     7848.81     8171.36    734.09 o 
  -4  14   1     1746.23     1759.52    282.34 o 
  -2  14   1      272.01      279.48    151.94 o 
   4  14   1     2965.85     3585.74    222.74 o 
   6  14   1      860.00      929.01    119.54 o 
   8  14   1     4444.08     4020.89    323.12 o 
  10  14   1     1330.21     1052.39    103.13 o 
  12  14   1     1114.57      903.00     83.94 o 
  14  14   1       35.77       49.69     75.51 o 
  16  14   1      195.20      146.63     78.44 o 
 -15  15   1      438.55      394.91    103.13 o 
 -13  15   1      689.16      547.76    105.35 o 
 -11  15   1     2909.13     2445.10    120.78 o 
  -9  15   1      948.93      789.30    113.13 o 
  -7  15   1     1793.99     1777.86    158.43 o 
  -5  15   1     2744.92     2570.97    301.16 o 
  -3  15   1     1600.80     1510.18    181.74 o 
   5  15   1      396.42      457.87    163.03 o 
   7  15   1     3383.14     3410.06    194.50 o 
   9  15   1     4853.97     4636.68    203.91 o 
  11  15   1     3488.03     2999.10    181.95 o 
  13  15   1      503.09      358.76    105.35 o 
 -10  16   1      174.02       97.25    115.35 o 
  -8  16   1      476.93      556.31    131.86 o 
  -6  16   1      185.41      178.54    149.62 o 
   6  16   1        5.34        7.12    197.09 o 
   8  16   1      139.96      136.29    139.70 o 
 -34   0   2     1679.03     1562.79     84.29 o 
 -32   0   2      875.10      852.38     77.64 o 
 -30   0   2     4704.31     4239.82    432.92 o 
 -28   0   2     1814.19     1901.89     98.82 o 
 -26   0   2       54.61       -2.63     67.81 o 
 -24   0   2      144.03      139.60     75.42 o 
 -22   0   2    24761.03    21343.46   4042.19 o 
 -20   0   2    20147.98    20353.94   1411.71 o 
 -18   0   2     3610.88     3144.27    261.95 o 
 -16   0   2    34629.32    27727.87   4470.41 o 
 -14   0   2    17543.06    17450.05    279.20 o 
 -12   0   2    63199.04    54428.44    357.63 o 
 -10   0   2    30049.41    25694.70   1742.68 o 
  -8   0   2    92151.86    84668.66   2862.63 o 
  -6   0   2   105098.55    91177.07  10816.83 o 
  -4   0   2    20934.16    17876.68   2644.60 o 
  -2   0   2   186089.66   165833.11  33455.93 o 
   0   0   2   147907.83   141342.08  15563.31 o 
   2   0   2    51225.95    51843.74   1102.70 o 
   4   0   2   298393.69   291738.84  19291.79 o 
   6   0   2    27609.68    24315.90    219.60 o 
   8   0   2   237850.92   226069.89   3008.51 o 
  10   0   2    62755.15    61404.99   1028.98 o 
  12   0   2    83405.52    73623.05   5377.04 o 
  14   0   2    27177.71    17412.25    481.55 o 
  16   0   2     3403.52     2756.40    421.94 o 
  18   0   2     4305.31     4028.54    508.22 o 
  20   0   2    14513.17    14233.16    147.45 o 
  22   0   2    15413.53    14697.46    144.31 o 
  24   0   2     3400.77     3893.11     83.16 o 
  26   0   2     2959.90     3439.88    108.23 o 
  28   0   2     8828.08    10902.28    589.78 o 
  30   0   2      995.63      975.72     82.08 o 
 -33   1   2       86.89      165.02     50.74 o 
 -31   1   2      436.72      394.46     53.71 o 
 -29   1   2      521.53      470.88     53.26 o 
 -27   1   2      540.55      591.45     52.85 o 
 -25   1   2     2110.78     2207.48     54.87 o 
 -23   1   2     2476.98     2265.55    187.76 o 
 -21   1   2      619.99      552.26     50.74 o 
 -19   1   2      265.69      207.14     54.10 o 
 -17   1   2    18061.27    17329.38    272.14 o 
 -15   1   2     1061.12      900.09     71.01 o 
 -13   1   2     1775.55     1497.44     66.94 o 
 -11   1   2      672.50      589.33     66.21 o 
  -9   1   2    75775.20    65984.95   3486.12 o 
  -7   1   2    92885.47    79679.95   3151.98 o 
  -5   1   2      564.94      395.16     97.53 o 
  -3   1   2     6552.78     6213.91    332.36 o 
  -1   1   2    22931.51    23037.96    498.99 o 
   1   1   2    12185.78    11534.38    464.58 o 
   3   1   2   115719.75   111098.15   5941.27 o 
   5   1   2       75.90       38.99     72.82 o 
   7   1   2    10988.85    10822.80    347.22 o 
   9   1   2     9294.89     8586.78    604.04 o 
  11   1   2      347.41      326.83     65.20 o 
  13   1   2      553.13      556.41     65.20 o 
  15   1   2      220.29      170.77     57.69 o 
  17   1   2     1475.93     1270.27    174.57 o 
  19   1   2     2223.04     1959.98    137.65 o 
  21   1   2     1016.26     1098.42     75.17 o 
  23   1   2      166.72      214.39     72.95 o 
  25   1   2      547.19      723.98     51.69 o 
  27   1   2      100.27      171.14     48.72 o 
  29   1   2     1414.59     1425.12    109.78 o 
  31   1   2      833.68      567.82    119.21 o 
 -34   2   2      195.58      178.88    115.37 o 
 -32   2   2     2158.53     2296.51     59.20 o 
 -30   2   2     1179.17     1293.78     57.42 o 
 -28   2   2     1785.12     1799.44     89.57 o 
 -26   2   2     1733.67     1936.43     66.80 o 
 -24   2   2     2141.93     2048.80    154.79 o 
 -22   2   2     8266.75     7990.44    108.27 o 
 -20   2   2      202.99      130.11     49.38 o 
 -18   2   2    20224.02    18136.39   1127.76 o 
 -16   2   2     5540.36     4902.94    209.76 o 
 -14   2   2    12015.56    10180.63    590.01 o 
 -12   2   2      109.66       39.16     66.65 o 
 -10   2   2     2826.45     2652.25     72.47 o 
  -8   2   2     5609.08     4683.65    231.84 o 
  -6   2   2    33759.39    32211.04    219.32 o 
  -4   2   2    12045.39    11478.57    336.94 o 
  -2   2   2    34469.49    35584.01    209.40 o 
   0   2   2     1215.26     1105.35     98.78 o 
   2   2   2     3824.01     3770.26    213.27 o 
   4   2   2     9029.55     7770.52    572.80 o 
   6   2   2    96050.89    89822.89   3599.06 o 
   8   2   2     3426.94     3103.91    251.84 o 
  10   2   2       95.20      144.16     63.48 o 
  12   2   2     5047.31     4399.30    158.48 o 
  14   2   2    15575.35    12936.78    715.43 o 
  16   2   2     3350.41     3510.99    139.92 o 
  18   2   2     2518.98     2517.62     61.15 o 
  20   2   2     6674.40     7104.84    155.54 o 
  22   2   2     5668.92     6028.91    331.19 o 
  24   2   2        1.22       -3.96     58.43 o 
  26   2   2       88.81       18.07     55.72 o 
  28   2   2     3182.29     3671.15     61.94 o 
  30   2   2       16.88       59.44     56.03 o 
 -33   3   2      131.70       57.80     56.06 o 
 -31   3   2     8373.41     8533.02   1150.55 o 
 -29   3   2        3.65       36.86     53.33 o 
 -27   3   2      717.28      734.24     54.83 o 
 -25   3   2       25.89      -48.16     48.16 o 
 -23   3   2      154.85      178.31     52.14 o 
 -21   3   2     5891.77     5911.43     99.93 o 
 -19   3   2       19.04       58.82     51.76 o 
 -17   3   2    31637.38    28366.15   1442.58 o 
 -15   3   2    15739.78    14760.40    422.92 o 
 -13   3   2       46.11      144.09     63.72 o 
 -11   3   2    11525.55    11399.05     89.04 o 
  -9   3   2      389.71      388.53     70.35 o 
  -7   3   2     4957.78     4779.10     90.02 o 
  -5   3   2     6804.93     6517.48    198.78 o 
  -3   3   2    95165.90    99493.42   1225.05 o 
  -1   3   2   103458.26   104943.02   3146.10 o 
   1   3   2    10987.92    10966.41    497.18 o 
   3   3   2     4349.00     4191.73    168.44 o 
   5   3   2     1046.92      981.00     65.33 o 
   7   3   2    14367.81    14115.44    439.65 o 
   9   3   2     4384.46     4010.25    216.44 o 
  11   3   2    14208.29    13845.92    504.03 o 
  13   3   2    21677.00    19783.54   1192.69 o 
  15   3   2      730.88      799.85     52.85 o 
  17   3   2      729.31      740.11     49.12 o 
  19   3   2      514.59      600.37     52.03 o 
  21   3   2     2698.95     2873.10     55.25 o 
  23   3   2     1217.64     1228.87     64.75 o 
  25   3   2        1.91      138.66     58.49 o 
  27   3   2      429.98      378.27     52.75 o 
  29   3   2      172.40      140.99     71.54 o 
 -32   4   2     1462.31     1660.81    148.07 o 
 -30   4   2     2124.31     2202.80    145.80 o 
 -28   4   2      768.17      986.17    121.74 o 
 -26   4   2      256.66      327.54     52.89 o 
 -24   4   2     3468.10     3508.18    192.24 o 
 -22   4   2      189.87      226.16     53.85 o 
 -20   4   2     2545.61     2652.72     61.08 o 
 -18   4   2     9697.99     9399.26    188.37 o 
 -16   4   2     2922.63     2889.64     58.81 o 
 -14   4   2    15758.08    12194.60    381.43 o 
 -12   4   2      296.95      291.56     62.44 o 
 -10   4   2     1788.91     1557.96     72.46 o 
  -8   4   2      148.71      249.86     74.22 o 
  -6   4   2    12210.25    11917.90    234.54 o 
  -4   4   2    37011.75    38073.38    205.11 o 
  -2   4   2    45367.62    49245.44   1363.08 o 
   0   4   2     9425.45     9628.01    376.28 o 
   2   4   2    65452.34    65544.71   3370.23 o 
   4   4   2     3059.22     2929.56    126.79 o 
   6   4   2      808.74      913.99     78.47 o 
   8   4   2     9483.50     9348.62    337.33 o 
  10   4   2     1339.40     1131.09     56.44 o 
  12   4   2     1706.01     1729.25     56.71 o 
  14   4   2     2317.68     2257.22     73.37 o 
  16   4   2     3100.98     3113.59    115.01 o 
  18   4   2     3061.89     3073.06    153.12 o 
  20   4   2      376.30      454.03     51.25 o 
  22   4   2      612.26      761.69     54.28 o 
  24   4   2      186.97      228.40     80.60 o 
  26   4   2      436.22      475.70     60.36 o 
  28   4   2      340.79      316.41     59.06 o 
  30   4   2       16.07       44.22     56.37 o 
 -33   5   2       12.10        9.95     57.24 o 
 -31   5   2     7171.82     7742.08    661.10 o 
 -29   5   2      760.57      836.66     65.20 o 
 -27   5   2       15.55        3.49     50.54 o 
 -25   5   2        4.57       72.62     60.36 o 
 -23   5   2     1246.61     1202.26     63.74 o 
 -21   5   2      431.66      461.59     52.75 o 
 -19   5   2     1381.10     1262.09     55.71 o 
 -17   5   2    31402.91    26130.24    931.87 o 
 -15   5   2     4420.31     3671.87    101.88 o 
 -13   5   2      862.86      775.54     66.65 o 
 -11   5   2      220.03      372.76     75.41 o 
  -9   5   2     1642.51     1726.56     78.43 o 
  -7   5   2      575.25      409.89     87.52 o 
  -5   5   2     1683.21     1705.54    110.85 o 
  -3   5   2    34503.41    36112.21    545.86 o 
  -1   5   2    26117.43    27109.21    688.85 o 
   1   5   2     2529.25     2258.24     91.01 o 
   3   5   2      734.50      790.62     70.40 o 
   5   5   2       22.93       47.46     64.22 o 
   7   5   2     2832.05     2708.97    129.50 o 
   9   5   2       14.81       59.02     57.21 o 
  11   5   2     9787.97     8995.54    256.74 o 
  13   5   2    15220.67    13915.54    503.75 o 
  15   5   2      261.52      183.27     54.35 o 
  17   5   2        6.40       20.93     49.42 o 
  19   5   2       21.07      124.41     52.00 o 
  21   5   2     2705.33     2835.64     77.43 o 
  23   5   2      861.89      997.88     94.26 o 
  25   5   2      638.01      572.55     50.40 o 
  27   5   2     3578.58     3439.80    296.86 o 
  29   5   2        4.19       90.86     69.77 o 
 -32   6   2       10.14       43.70     57.20 o 
 -30   6   2     1032.73     1001.03     71.62 o 
 -28   6   2     3498.04     3594.75    131.77 o 
 -26   6   2      334.88      451.31     53.25 o 
 -24   6   2    11965.19    12375.88    377.67 o 
 -22   6   2      629.40      621.16     50.23 o 
 -20   6   2     4889.18     4666.78    193.72 o 
 -18   6   2     1229.32     1306.55     57.51 o 
 -16   6   2     7259.87     7079.02     90.13 o 
 -14   6   2    12758.09    12647.21    249.46 o 
 -12   6   2     1641.98     1826.45     61.21 o 
 -10   6   2    29122.73    27856.15    779.73 o 
  -8   6   2     5618.83     6396.83    219.61 o 
  -6   6   2     3776.82     3211.10     99.59 o 
  -4   6   2      815.75      846.87    103.13 o 
  -2   6   2     8834.61     8499.57    133.86 o 
   0   6   2       38.23       60.48     84.36 o 
   2   6   2     1082.07     1197.30     77.88 o 
   4   6   2    14657.09    14161.86    738.98 o 
   6   6   2     1155.99     1055.60     64.30 o 
   8   6   2     3973.78     3380.39    120.48 o 
  10   6   2     1123.92     1115.24     56.55 o 
  12   6   2     3431.39     3487.21    140.82 o 
  14   6   2      301.41      358.70     55.71 o 
  16   6   2        6.75      151.50     48.43 o 
  18   6   2      649.27      641.83     53.81 o 
  20   6   2     1160.30     1184.88     54.83 o 
  22   6   2      295.07      275.46     52.46 o 
  24   6   2      418.05      494.55     52.53 o 
  26   6   2     3467.07     3380.73    284.81 o 
  28   6   2       27.14       94.58     65.15 o 
 -31   7   2     3918.57     4320.06    306.62 o 
 -29   7   2       78.08       99.62     55.24 o 
 -27   7   2      142.45      212.84     56.00 o 
 -25   7   2       66.40       51.46     53.76 o 
 -23   7   2     6403.34     6769.58    115.01 o 
 -21   7   2      508.67      445.58     51.96 o 
 -19   7   2     2185.19     2203.14     62.23 o 
 -17   7   2    20408.67    20287.94    562.35 o 
 -15   7   2      736.88      688.22     57.47 o 
 -13   7   2    20170.97    18840.84    452.35 o 
 -11   7   2     1449.51     1577.73     62.97 o 
  -9   7   2      231.70      111.79     72.31 o 
  -7   7   2      803.50      780.07     85.97 o 
  -5   7   2    29012.32    28183.15   1220.34 o 
  -3   7   2    39996.10    39931.25    864.28 o 
  -1   7   2      755.94      814.08     89.58 o 
   1   7   2    23074.39    22353.20    601.78 o 
   3   7   2     2349.23     2142.49     75.17 o 
   5   7   2    38363.93    38446.28   1875.52 o 
   7   7   2      523.38      635.94     65.53 o 
   9   7   2    12043.76    11512.83    395.75 o 
  11   7   2    35225.25    34445.59   1069.53 o 
  13   7   2     1383.57     1422.69     55.16 o 
  15   7   2    20394.17    19567.45    217.35 o 
  17   7   2     1434.16     1385.84     57.11 o 
  19   7   2     3232.73     3254.76    103.24 o 
  21   7   2     1290.81     1331.13     60.68 o 
  23   7   2    10570.52    11311.06    282.59 o 
  25   7   2     4870.32     5009.49    366.32 o 
  27   7   2      231.30      247.02     62.65 o 
 -30   8   2        1.23      112.42     54.87 o 
 -28   8   2       39.56       85.16     56.29 o 
 -26   8   2       37.06       47.01     52.53 o 
 -24   8   2     5064.76     5325.23    254.02 o 
 -22   8   2       35.56       27.36     53.31 o 
 -20   8   2       48.67       62.42     53.99 o 
 -18   8   2      576.84      655.12     59.05 o 
 -16   8   2     1868.56     1736.29     60.76 o 
 -14   8   2       12.30       90.60     61.51 o 
 -12   8   2     7519.59     7832.05    138.56 o 
 -10   8   2    23480.38    23382.29    844.48 o 
  -8   8   2     6578.62     6773.36    147.53 o 
  -6   8   2       25.55       54.61     95.08 o 
  -4   8   2      296.92      373.77     92.85 o 
  -2   8   2      111.19      121.28     90.63 o 
   0   8   2     9024.68     9488.56    279.92 o 
   2   8   2     3130.41     3060.70     79.03 o 
   4   8   2      595.72      645.45     66.36 o 
   6   8   2     3856.01     3775.61    157.58 o 
   8   8   2      327.52      374.94     58.15 o 
  10   8   2      890.96      816.26     61.08 o 
  12   8   2      180.49      252.63     58.64 o 
  14   8   2      924.74     1001.16     55.12 o 
  16   8   2       14.95       18.84     57.65 o 
  18   8   2     1988.43     1963.56     93.73 o 
  20   8   2       44.58      109.82     51.73 o 
  22   8   2      406.03      387.63     55.28 o 
  24   8   2      500.25      458.33     56.58 o 
  26   8   2       45.17      121.77     57.72 o 
 -29   9   2      382.36      313.06     59.29 o 
 -27   9   2      109.76      174.04     55.42 o 
 -25   9   2      789.74      735.76     71.57 o 
 -23   9   2     1272.33     1316.64     84.67 o 
 -21   9   2     1026.26     1050.92     62.43 o 
 -19   9   2     7263.57     7381.23    110.48 o 
 -17   9   2     3728.46     3732.36    101.43 o 
 -15   9   2     7366.94     7163.42    330.10 o 
 -13   9   2     2041.64     1896.23     63.98 o 
 -11   9   2     2370.22     2507.29     76.28 o 
  -9   9   2    12171.44    12026.58    267.50 o 
  -7   9   2       81.55       87.84     86.51 o 
  -5   9   2    41878.81    41018.94    434.49 o 
  -3   9   2    31112.22    31665.42    756.05 o 
  -1   9   2      144.41      160.12     85.59 o 
   1   9   2    26706.97    27507.56    861.24 o 
   3   9   2     2035.65     2225.66     74.62 o 
   5   9   2    24754.24    24787.17    657.02 o 
   7   9   2    13375.48    12675.65    520.27 o 
   9   9   2    15236.03    14593.19    359.53 o 
  11   9   2    16576.48    15994.31    587.74 o 
  13   9   2     4039.78     3767.02    145.55 o 
  15   9   2     5588.95     5505.70    125.88 o 
  17   9   2     3519.36     3396.44    145.35 o 
  19   9   2     1867.92     1792.93    106.41 o 
  21   9   2     2495.41     2412.65     95.15 o 
  23   9   2     1913.79     1959.83    110.94 o 
  25   9   2     2704.48     2725.19    214.80 o 
 -28  10   2      466.79      328.14     61.41 o 
 -26  10   2      212.30       87.33     59.33 o 
 -24  10   2     1642.08     1514.21    130.86 o 
 -22  10   2       43.40       48.13     57.51 o 
 -20  10   2     1998.13     1938.81     86.03 o 
 -18  10   2      604.71      673.15     58.89 o 
 -16  10   2      629.24      619.77     65.97 o 
 -14  10   2     1831.70     1912.03     73.56 o 
 -12  10   2      646.88      616.97     67.09 o 
 -10  10   2      548.48      600.63     89.82 o 
  -8  10   2      570.64      615.05    109.80 o 
  -6  10   2      126.40      212.00     94.26 o 
  -4  10   2     1469.35     1600.96    102.04 o 
  -2  10   2        7.87       59.25     98.25 o 
   0  10   2      350.31      386.40     93.71 o 
   2  10   2      442.71      475.57     77.78 o 
   4  10   2    20969.79    21144.42    656.52 o 
   6  10   2     1557.59     1512.91     79.02 o 
   8  10   2     1945.53     1854.15     70.50 o 
  10  10   2       27.70       80.61     64.23 o 
  12  10   2       36.31       85.61     63.74 o 
  14  10   2     3169.84     3046.88     77.43 o 
  16  10   2        0.36       79.53     59.57 o 
  18  10   2      791.91      741.72     63.39 o 
  20  10   2     4251.34     4016.16    256.11 o 
  22  10   2        4.96        9.93     61.30 o 
  24  10   2      710.62      535.78     60.40 o 
 -25  11   2     3311.02     2917.47    253.14 o 
 -23  11   2     1612.42     1609.84    118.18 o 
 -21  11   2      182.72      282.05     60.71 o 
 -19  11   2      792.40      766.39     65.77 o 
 -17  11   2      254.29      300.18     69.15 o 
 -15  11   2      725.03      725.34     70.95 o 
 -13  11   2      534.90      560.31     76.74 o 
 -11  11   2     4915.15     4966.25    178.82 o 
  -9  11   2     2304.41     2407.43     97.30 o 
  -7  11   2     3489.53     3677.66    221.17 o 
  -5  11   2     3840.69     3697.09    401.55 o 
  -3  11   2      535.54      714.67    103.96 o 
  -1  11   2      324.37      360.16    101.97 o 
   1  11   2     1181.48     1133.41     95.50 o 
   3  11   2     5365.54     5698.52    194.28 o 
   5  11   2     5812.79     5972.71    323.22 o 
   7  11   2     3529.13     3394.11    201.95 o 
   9  11   2      570.46      524.64     68.70 o 
  11  11   2     1468.49     1444.55     68.45 o 
  13  11   2      956.27      939.07     63.59 o 
  15  11   2      590.00      587.89     56.78 o 
  17  11   2      365.19      300.96     59.42 o 
  19  11   2      691.93      710.98     60.81 o 
  21  11   2     4241.39     3490.14    150.78 o 
  23  11   2      751.27      509.76     66.23 o 
 -24  12   2       76.31       71.18     67.55 o 
 -22  12   2      251.77      265.73     66.02 o 
 -20  12   2      149.74      132.54     63.30 o 
 -18  12   2     3087.04     2778.72     94.64 o 
 -16  12   2      276.57      287.08     69.23 o 
 -14  12   2     2065.94     2202.93     93.09 o 
 -12  12   2     3419.66     3408.71    210.19 o 
 -10  12   2      222.74      279.20     84.29 o 
  -8  12   2     1238.16     1266.44    114.51 o 
  -6  12   2      696.75      679.31    100.77 o 
  -4  12   2     1652.44     1906.80    200.78 o 
  -2  12   2      319.82      309.76    115.29 o 
   0  12   2     4001.02     4527.82    214.89 o 
   2  12   2     8207.86     8805.79    154.90 o 
   4  12   2     5295.55     5725.23    139.54 o 
   6  12   2      449.86      415.38     77.10 o 
   8  12   2      757.01      769.68     75.63 o 
  10  12   2      925.86      968.31     70.17 o 
  12  12   2      645.46      560.89     67.34 o 
  14  12   2     1881.86     1666.45     71.92 o 
  16  12   2     1714.82     1501.79     66.25 o 
  18  12   2     2280.61     1941.58     97.44 o 
  20  12   2       34.14       58.78     62.02 o 
 -21  13   2     2292.19     2066.60    104.60 o 
 -19  13   2      594.39      531.68     76.06 o 
 -17  13   2     1002.39     1057.83     81.88 o 
 -15  13   2       25.72       -6.10     81.27 o 
 -13  13   2      260.38      255.68     88.73 o 
 -11  13   2     9045.06     8851.28    712.13 o 
  -9  13   2     8022.92     8320.50    418.81 o 
  -7  13   2     6978.58     7368.96    381.16 o 
  -5  13   2     3036.82     3193.64    244.70 o 
  -3  13   2      901.61     1041.98    110.65 o 
  -1  13   2     2879.09     3097.28    276.07 o 
   1  13   2      142.92      151.89    121.95 o 
   3  13   2      190.05      231.20    112.18 o 
   5  13   2      104.88      155.17    101.49 o 
   7  13   2     4541.09     4735.76    290.90 o 
   9  13   2      988.44     1080.52     78.35 o 
  11  13   2     1399.03     1269.66     75.06 o 
  13  13   2      697.08      653.03     70.33 o 
  15  13   2      137.19      162.18     69.52 o 
  17  13   2       30.29       47.06     65.09 o 
  19  13   2      729.73      608.58    105.86 o 
 -20  14   2     2151.90     1516.87     90.87 o 
 -18  14   2      132.68      103.34     92.04 o 
 -16  14   2      140.28      135.83     89.82 o 
 -14  14   2     2517.76     2293.43    120.78 o 
 -12  14   2       65.43      102.48     92.85 o 
 -10  14   2       36.67      102.44     96.48 o 
  -8  14   2       71.88      141.17     99.82 o 
  -6  14   2     1311.83     1472.67    125.49 o 
  -4  14   2       24.91       33.35    114.23 o 
  -2  14   2      487.00      543.74    129.76 o 
   0  14   2     3069.65     2973.04    154.16 o 
   2  14   2       19.21       61.39    145.95 o 
   4  14   2      548.90      558.27    111.65 o 
   6  14   2     1339.42     1301.63    100.89 o 
   8  14   2     1307.72     1261.81     90.43 o 
  10  14   2       56.23       30.51    104.32 o 
  12  14   2      665.25      545.17     97.34 o 
  14  14   2      140.21      144.75     95.44 o 
  16  14   2      583.58      399.50     89.00 o 
 -15  15   2      153.86       82.56     96.93 o 
 -13  15   2      716.32      620.48    104.26 o 
 -11  15   2      299.90      390.52    105.21 o 
  -9  15   2     2086.84     2034.55    266.66 o 
  -7  15   2     3763.16     3769.63    425.08 o 
  -5  15   2      126.75      156.06    121.76 o 
  -3  15   2      200.13      239.59    142.96 o 
  -1  15   2       65.07       26.90     55.96 o 
   5  15   2      334.25      379.72    164.11 o 
   7  15   2      354.06      217.87    140.16 o 
   9  15   2      211.37      173.29    120.76 o 
  11  15   2      210.09      136.46     95.81 o 
  13  15   2      519.83      420.38    229.01 o 
 -10  16   2     1019.11      813.24    127.05 o 
  -8  16   2       36.63       30.69    122.38 o 
  -6  16   2     7277.05     7182.34   1013.29 o 
  -4  16   2       10.88       52.11    168.55 o 
   8  16   2     8905.08     7885.45    345.08 o 
 -35   1   3      176.59      257.75     53.00 o 
 -33   1   3      529.75      516.07     56.06 o 
 -31   1   3     4471.85     4233.04    407.98 o 
 -29   1   3     2027.52     2095.78     78.28 o 
 -27   1   3      305.41      363.36     84.06 o 
 -25   1   3      316.08      380.27     56.15 o 
 -23   1   3      312.62      318.86     52.53 o 
 -21   1   3      177.23      175.55     47.36 o 
 -19   1   3     5294.03     4480.17    335.08 o 
 -17   1   3    33916.44    29745.60   1721.12 o 
 -15   1   3    10590.59     9791.02    399.83 o 
 -13   1   3    29747.37    25626.74   2176.33 o 
 -11   1   3    37185.95    33080.98   1179.56 o 
  -9   1   3    22318.10    19980.90   1281.29 o 
  -7   1   3    45602.10    38541.53   2524.39 o 
  -5   1   3     3274.98     3138.29    102.02 o 
  -3   1   3   111299.49   104014.03   5082.29 o 
  -1   1   3     4427.93     4598.72    104.52 o 
   1   1   3    35295.98    33572.59   1581.20 o 
   3   1   3    52568.15    47881.07   2228.71 o 
   5   1   3   178061.75   157333.23   8573.02 o 
   7   1   3     2606.19     2411.46     73.81 o 
   9   1   3    35294.29    32785.72    864.29 o 
  11   1   3    41542.81    40037.10    491.23 o 
  13   1   3     3875.96     3403.43    484.98 o 
  15   1   3    10120.99    10455.77    501.26 o 
  17   1   3     8279.31     8274.39    237.77 o 
  19   1   3    15187.55    15751.17    631.21 o 
  21   1   3      606.11      826.23     52.04 o 
  23   1   3     9452.93    10466.03    335.37 o 
  25   1   3     1689.86     1747.29    128.60 o 
  27   1   3       58.35       67.28     53.30 o 
  29   1   3     1949.43     2362.30     87.39 o 
 -34   2   3     2107.25     1972.02    177.40 o 
 -32   2   3        6.89       37.24     54.10 o 
 -30   2   3     3705.92     3580.14    132.93 o 
 -28   2   3       75.31      148.56     52.14 o 
 -26   2   3     3174.82     3223.71    173.79 o 
 -24   2   3       81.53      102.35     53.43 o 
 -22   2   3    13539.54    13342.19    595.89 o 
 -20   2   3    11029.88     9605.74    388.05 o 
 -18   2   3     3481.86     3434.47     83.32 o 
 -16   2   3    11918.57    10449.36    313.79 o 
 -14   2   3     3689.17     2720.39    146.40 o 
 -12   2   3    15013.08    13975.22    768.16 o 
 -10   2   3     2157.92     1942.45     87.68 o 
  -8   2   3    39147.02    37833.97   1225.24 o 
  -6   2   3     1561.88     1447.13     94.97 o 
  -4   2   3      620.27      614.17     93.77 o 
  -2   2   3    81146.79    80647.33   1221.35 o 
   0   2   3     3434.68     3701.10     92.05 o 
   2   2   3     2797.61     2952.82    136.75 o 
   4   2   3    14670.49    14754.83    609.22 o 
   6   2   3    10641.58     9726.71    515.76 o 
   8   2   3    21794.00    23242.83   1093.02 o 
  10   2   3     2844.51     2501.80    143.98 o 
  12   2   3      851.28      962.66     54.42 o 
  14   2   3     2137.25     2017.51    124.62 o 
  16   2   3      387.71      413.18     52.03 o 
  18   2   3     3134.97     2964.40    346.10 o 
  20   2   3     2392.95     2833.58    167.29 o 
  22   2   3      303.46      328.93     51.25 o 
  24   2   3       65.78      132.01     47.50 o 
  26   2   3      230.51      211.96     47.13 o 
  28   2   3      134.61      152.35     51.98 o 
 -33   3   3      298.22      393.15     56.06 o 
 -31   3   3     6812.57     7486.84    337.36 o 
 -29   3   3        0.23       52.21     52.53 o 
 -27   3   3      151.62      157.63     51.36 o 
 -25   3   3       59.83      105.86     52.93 o 
 -23   3   3      765.99      719.80     50.05 o 
 -21   3   3     8647.69     8542.93    274.85 o 
 -19   3   3     4540.08     4351.14     95.99 o 
 -17   3   3    28462.82    21285.24    952.70 o 
 -15   3   3     3997.10     3615.20    149.98 o 
 -13   3   3      830.17      545.86     68.66 o 
 -11   3   3      362.45      380.25     65.79 o 
  -9   3   3     8702.42     8422.31    152.34 o 
  -7   3   3     6517.85     6544.10     99.48 o 
  -5   3   3    20944.58    20978.62    194.71 o 
  -3   3   3   128205.20   136445.98   1850.14 o 
  -1   3   3     6089.78     6956.54    110.93 o 
   1   3   3    65181.49    66342.05   2822.79 o 
   3   3   3     9158.06     9624.44    411.23 o 
   5   3   3      104.87      202.36     63.34 o 
   7   3   3    17967.45    18418.00    459.60 o 
   9   3   3      491.27      705.65     59.14 o 
  11   3   3    15050.22    13273.93   1159.18 o 
  13   3   3     2141.81     1813.74    132.22 o 
  15   3   3     3302.70     2909.48    135.39 o 
  17   3   3     1263.34     1179.73     65.66 o 
  19   3   3     9193.13     8943.73    742.60 o 
  21   3   3      842.83      876.79     61.73 o 
  23   3   3     1372.78     1544.12     72.71 o 
  25   3   3      994.67     1016.85     50.69 o 
  27   3   3      361.83      375.60     51.33 o 
  29   3   3       19.06       46.27     71.32 o 
 -34   4   3     2299.60     2282.86    118.81 o 
 -32   4   3     1320.59     1308.66    274.44 o 
 -30   4   3     6269.74     5930.38    254.02 o 
 -28   4   3      348.82      402.07     55.01 o 
 -26   4   3      112.88      150.00     52.53 o 
 -24   4   3      556.33      619.10     52.53 o 
 -22   4   3     1969.24     1962.10     56.82 o 
 -20   4   3    10798.65     9815.93    401.19 o 
 -18   4   3    16079.40    15234.74    298.61 o 
 -16   4   3    17342.88    17201.09    331.45 o 
 -14   4   3     6343.43     5397.05    271.23 o 
 -12   4   3     1300.31     1257.21     67.56 o 
 -10   4   3     1270.02     1308.92     73.10 o 
  -8   4   3     2091.31     2268.21     80.33 o 
  -6   4   3    63005.16    63542.14   1075.74 o 
  -4   4   3    18998.43    17827.58    149.72 o 
  -2   4   3    63275.54    66992.28   1829.22 o 
   0   4   3    21005.58    20515.64    611.63 o 
   2   4   3     8264.33     8972.85    290.25 o 
   4   4   3       65.82       56.01     65.90 o 
   6   4   3        2.79       95.53     65.77 o 
   8   4   3     7092.16     6693.70    142.63 o 
  10   4   3    23006.33    20910.12    502.04 o 
  12   4   3        8.04        5.31     54.06 o 
  14   4   3    12026.21    11200.67     78.92 o 
  16   4   3       10.37       27.74     51.43 o 
  18   4   3      154.40      186.97     52.11 o 
  20   4   3       11.26       31.19     50.81 o 
  22   4   3      335.31      383.45     60.96 o 
  24   4   3      518.22      535.07     50.08 o 
  26   4   3      615.92      601.34     66.73 o 
  28   4   3     2015.54     2061.85     64.75 o 
 -33   5   3     2575.36     2549.21    244.06 o 
 -31   5   3     2244.73     2111.97    127.24 o 
 -29   5   3      273.24      409.17     61.58 o 
 -27   5   3      552.56      609.66     50.42 o 
 -25   5   3     1729.13     1649.85     54.90 o 
 -23   5   3    14960.10    15336.83    355.28 o 
 -21   5   3     1812.48     1812.90     73.46 o 
 -19   5   3    11175.21    10764.48    393.94 o 
 -17   5   3    12078.14    12203.03    198.66 o 
 -15   5   3      374.80      411.78     60.13 o 
 -13   5   3    10829.20     9790.80    217.80 o 
 -11   5   3      166.27      106.85     69.42 o 
  -9   5   3    36151.81    35737.67    865.76 o 
  -7   5   3      674.63      480.53     89.10 o 
  -5   5   3     9307.08     9320.31    246.27 o 
  -3   5   3     2915.95     2999.84    110.85 o 
  -1   5   3    10386.69    11127.91    244.97 o 
   1   5   3    16193.43    16493.64    493.51 o 
   3   5   3     6584.56     6851.27    276.66 o 
   5   5   3    11391.92    11412.28    488.12 o 
   7   5   3     1386.55     1665.10     97.43 o 
   9   5   3     1679.85     1418.88     56.86 o 
  11   5   3     2508.12     2693.56     89.66 o 
  13   5   3      194.29      259.88     51.32 o 
  15   5   3      146.07      151.79     51.65 o 
  17   5   3        8.96       38.29     50.92 o 
  19   5   3       92.40       70.57     49.79 o 
  21   5   3      163.84      248.87     52.38 o 
  23   5   3     1318.33     1433.75     62.66 o 
  25   5   3       71.53      113.04     49.15 o 
  27   5   3     1156.10     1259.09     58.01 o 
 -32   6   3      481.63      518.37     56.47 o 
 -30   6   3     1945.73     2114.01     61.13 o 
 -28   6   3     1082.78     1262.70     58.10 o 
 -26   6   3      645.68      682.36     51.73 o 
 -24   6   3       58.09       85.15     58.54 o 
 -22   6   3      344.89      318.25     62.38 o 
 -20   6   3     5084.35     4946.22    282.71 o 
 -18   6   3     2993.91     3124.02     98.26 o 
 -16   6   3    11302.73    10375.05    171.61 o 
 -14   6   3    13404.01    12807.97     90.04 o 
 -12   6   3      220.41      221.45     72.09 o 
 -10   6   3     1079.98     1086.85     72.51 o 
  -8   6   3     3331.88     3261.07    125.88 o 
  -6   6   3     2450.07     1823.42     97.80 o 
  -4   6   3    26062.75    27169.68    939.57 o 
  -2   6   3     4827.06     4618.15    128.14 o 
   0   6   3     1164.64     1061.60     77.13 o 
   2   6   3       61.69       25.04     66.47 o 
   4   6   3      153.07      205.00     64.58 o 
   6   6   3    14661.64    14393.81    666.53 o 
   8   6   3     7234.69     6540.72    309.21 o 
  10   6   3     7313.17     7297.97    273.04 o 
  12   6   3     8509.74     8113.92    273.42 o 
  14   6   3      368.67      422.53     53.05 o 
  16   6   3     8251.23     7999.45    189.27 o 
  18   6   3      256.57      239.26     46.91 o 
  20   6   3     3031.55     3145.27     57.24 o 
  22   6   3      281.90      386.24     65.16 o 
  24   6   3      181.67      186.78     60.96 o 
  26   6   3     2301.65     2180.95    114.56 o 
 -31   7   3        9.24       73.38     57.00 o 
 -29   7   3     1787.25     1701.05    131.10 o 
 -27   7   3     1840.36     2114.17    162.10 o 
 -25   7   3      307.03      353.26     62.58 o 
 -23   7   3     5330.43     5342.73    302.87 o 
 -21   7   3      235.50      250.96     55.05 o 
 -19   7   3     5833.85     6050.14    124.12 o 
 -17   7   3     1709.70     1850.17     75.38 o 
 -15   7   3      696.65      611.80     61.78 o 
 -13   7   3     6931.46     6610.15    131.70 o 
 -11   7   3      663.09      602.54     61.27 o 
  -9   7   3     7396.84     6880.24    283.76 o 
  -7   7   3     6040.33     6231.82    219.60 o 
  -5   7   3     2708.02     2569.62     99.82 o 
  -3   7   3     7655.71     8304.25    489.39 o 
  -1   7   3     1048.21     1089.85     83.21 o 
   1   7   3      794.60     1189.46     82.75 o 
   3   7   3     2166.75     2229.61     69.92 o 
   5   7   3     1878.51     1805.09     71.09 o 
   7   7   3     1014.23     1162.88     72.99 o 
   9   7   3      127.07      129.43     58.15 o 
  11   7   3     1590.26     1594.81     66.11 o 
  13   7   3     2793.85     2682.83    112.01 o 
  15   7   3       26.36       68.83     54.95 o 
  17   7   3      182.10      243.80     50.54 o 
  19   7   3        3.52       46.55     51.36 o 
  21   7   3      465.57      502.11     54.28 o 
  23   7   3      989.43      741.80     62.77 o 
  25   7   3      263.09      342.47     54.49 o 
  27   7   3     1673.19     1330.95    291.75 o 
 -30   8   3      101.12      108.18     57.42 o 
 -28   8   3       59.40      132.35     53.96 o 
 -26   8   3       22.21       49.55     55.71 o 
 -24   8   3       31.12      111.61     56.18 o 
 -22   8   3     9972.68     9589.03    514.73 o 
 -20   8   3     3952.20     3988.54    160.20 o 
 -18   8   3     3128.45     2941.63    101.88 o 
 -16   8   3     7967.59     7791.88    155.55 o 
 -14   8   3     1096.33     1331.48     64.59 o 
 -12   8   3     8843.65     8840.80    279.83 o 
 -10   8   3      195.71      272.24     73.82 o 
  -8   8   3    24073.02    21549.41   1532.49 o 
  -6   8   3    15736.47    14934.39    676.05 o 
  -4   8   3    13304.05    13262.34    461.16 o 
  -2   8   3    52854.68    53516.64   2972.43 o 
   0   8   3     1570.62     1813.43     76.56 o 
   2   8   3    29995.05    30491.39    958.66 o 
   4   8   3     8788.92     9137.70    355.91 o 
   6   8   3    40659.43    40091.89   1757.34 o 
   8   8   3    19794.08    17999.21    923.70 o 
  10   8   3     2835.72     2989.36    142.18 o 
  12   8   3    19355.57    19272.88    609.91 o 
  14   8   3       39.98       69.39     55.23 o 
  16   8   3    10527.13    10031.97    304.29 o 
  18   8   3      297.93      308.06     57.65 o 
  20   8   3     7439.13     8035.81    449.64 o 
  22   8   3     4785.56     4856.68    254.46 o 
  24   8   3      142.93      138.86     62.77 o 
  26   8   3     1766.59     1681.65    190.81 o 
 -29   9   3      145.64      188.41     58.40 o 
 -27   9   3       16.37       93.92     57.76 o 
 -25   9   3     2741.83     2862.61     62.99 o 
 -23   9   3      102.28      150.69     51.73 o 
 -21   9   3     2410.82     2321.68     62.31 o 
 -19   9   3      818.69      820.85     61.13 o 
 -17   9   3     1122.54     1177.12     62.41 o 
 -15   9   3      167.83      197.40     63.84 o 
 -13   9   3      415.49      463.30     72.35 o 
 -11   9   3    10821.03    10854.75   1255.40 o 
  -9   9   3      132.51      174.39     95.68 o 
  -7   9   3     1654.42     1515.25     90.95 o 
  -5   9   3       28.53       -2.38     83.16 o 
  -3   9   3     1817.34     1964.40     93.09 o 
  -1   9   3       56.48      117.46     80.97 o 
   1   9   3      482.17      470.60     72.56 o 
   3   9   3     5836.77     5921.95    146.92 o 
   5   9   3       14.33       79.94     63.44 o 
   7   9   3     3484.37     3415.90    142.07 o 
   9   9   3     1068.01     1122.85     61.69 o 
  11   9   3     1909.91     1891.94     64.43 o 
  13   9   3     3553.28     3718.45    128.14 o 
  15   9   3     2817.76     2681.25     60.78 o 
  17   9   3     2331.35     2378.79     62.49 o 
  19   9   3       83.88      140.95     56.04 o 
  21   9   3     1425.82     1329.89    133.16 o 
  23   9   3       13.82       35.55     73.64 o 
 -28  10   3     2203.77     1920.99    194.71 o 
 -26  10   3        8.94       38.34     60.04 o 
 -24  10   3     1922.52     1744.05     81.05 o 
 -22  10   3      228.77      226.15     60.56 o 
 -20  10   3     1805.92     1815.41     70.18 o 
 -18  10   3     1015.22     1122.96     69.27 o 
 -16  10   3     1357.65     1231.75     63.94 o 
 -14  10   3      476.82      534.87     67.84 o 
 -12  10   3       19.99       43.24     87.60 o 
 -10  10   3     1681.32     1939.15     92.04 o 
  -8  10   3      865.48      861.41    141.17 o 
  -6  10   3    10316.28    10019.91    512.92 o 
  -4  10   3        1.49       59.14     96.48 o 
  -2  10   3     8600.01     9179.94    313.71 o 
   0  10   3      180.45      184.74     80.05 o 
   2  10   3      979.63      898.00     76.04 o 
   4  10   3    13460.44    14262.62    406.40 o 
   6  10   3      703.38      624.84     80.20 o 
   8  10   3    13018.39    12278.06    320.39 o 
  10  10   3      434.66      463.22     60.97 o 
  12  10   3     6768.54     6565.51     93.73 o 
  14  10   3      805.61      862.28     56.98 o 
  16  10   3      465.16      386.96     58.89 o 
  18  10   3      697.89      719.84     58.10 o 
  20  10   3        4.76       24.28     67.70 o 
  22  10   3     6485.32     5926.52    340.76 o 
 -27  11   3      143.79      118.62     62.80 o 
 -25  11   3       21.53      -25.72     60.45 o 
 -23  11   3        0.72       50.29     60.99 o 
 -21  11   3       69.84       18.32     64.86 o 
 -19  11   3       20.73       71.37     65.52 o 
 -17  11   3     8321.02     8591.86    326.02 o 
 -15  11   3     4044.08     4275.76     84.69 o 
 -13  11   3       38.89      111.37     84.29 o 
 -11  11   3       17.40      -42.45     89.33 o 
  -9  11   3      137.23      133.52     90.63 o 
  -7  11   3     2998.25     3488.32    232.15 o 
  -5  11   3     1237.47     1229.82    125.49 o 
  -3  11   3     3467.88     3921.38    224.30 o 
  -1  11   3     2136.60     2273.58    152.15 o 
   1  11   3     6927.76     7400.15    120.90 o 
   3  11   3      710.35      669.47     75.66 o 
   5  11   3     2861.55     3040.11     93.35 o 
   7  11   3     2914.23     2923.66     95.42 o 
   9  11   3      206.80      154.40     65.18 o 
  11  11   3       72.82      136.29     63.23 o 
  13  11   3     1503.49     1450.68     67.23 o 
  15  11   3      442.69      501.70     60.95 o 
  17  11   3      129.71      230.24     71.55 o 
  19  11   3      321.36      272.06     68.70 o 
  21  11   3       89.26        1.77     71.35 o 
 -24  12   3     3491.58     3099.05    195.61 o 
 -22  12   3     1640.79     1355.08     81.10 o 
 -20  12   3     1418.62     1386.59     67.84 o 
 -18  12   3      700.24      651.86     68.87 o 
 -16  12   3      239.15      379.00     80.40 o 
 -14  12   3     3187.28     3276.93     96.48 o 
 -12  12   3        9.00       53.17     88.40 o 
 -10  12   3    12226.32    12885.83    948.98 o 
  -8  12   3     1685.94     1770.19    164.70 o 
  -6  12   3    11943.85    13148.38    890.95 o 
  -4  12   3      994.88     1168.26    100.48 o 
  -2  12   3     2766.55     2876.82    114.23 o 
   0  12   3     1939.57     1919.34    113.07 o 
   2  12   3      148.40      185.39     84.69 o 
   4  12   3     2466.73     2625.28     82.16 o 
   6  12   3      947.74      972.10     76.01 o 
   8  12   3     2891.70     2681.03     95.67 o 
  10  12   3      665.29      686.89     82.40 o 
  12  12   3     2038.46     1836.86     84.68 o 
  14  12   3       11.78       66.43     76.48 o 
  16  12   3       18.95      121.09     77.58 o 
  18  12   3      428.79      362.19     73.61 o 
  20  12   3        7.88       33.05     63.77 o 
 -23  13   3      228.70      148.49     74.80 o 
 -21  13   3      231.75      191.84     78.43 o 
 -19  13   3     1814.83     1675.74     88.40 o 
 -17  13   3     4516.01     4252.03     96.32 o 
 -15  13   3     2537.70     2430.77    133.33 o 
 -13  13   3        7.02       84.51     91.56 o 
 -11  13   3     1490.98     1205.06     92.85 o 
  -9  13   3      725.65      917.97    105.09 o 
  -7  13   3     1184.45     1304.63    166.27 o 
  -5  13   3      209.98      305.38     99.53 o 
  -3  13   3     6505.12     6993.60    373.32 o 
  -1  13   3     1249.33     1261.77    116.44 o 
   1  13   3      430.54      525.24    108.63 o 
   3  13   3     5838.94     5953.90    107.04 o 
   5  13   3      650.16      707.90     81.00 o 
   7  13   3     4212.40     3998.48    169.35 o 
   9  13   3      427.54      379.34     71.49 o 
  11  13   3     4773.54     4211.08    152.60 o 
  13  13   3     2288.13     2075.52    144.90 o 
  15  13   3       97.21      126.75     66.60 o 
  17  13   3        0.70       89.72     65.69 o 
 -20  14   3     2432.22     2069.28     98.70 o 
 -18  14   3       88.90       43.92     84.35 o 
 -16  14   3     1598.84     1626.38     94.26 o 
 -14  14   3      396.46      471.48     93.79 o 
 -12  14   3     1322.14     1334.91     98.25 o 
 -10  14   3     5644.20     5796.66    285.48 o 
  -8  14   3      746.27      778.00    100.91 o 
  -6  14   3     6190.37     6502.65    440.77 o 
  -4  14   3     1195.47     1325.25    118.66 o 
  -2  14   3     2659.94     3035.12    134.19 o 
   0  14   3       69.36       69.76    116.06 o 
   2  14   3       50.04       48.42    125.32 o 
   4  14   3     5735.99     5471.99    266.46 o 
   6  14   3       21.11       98.97     86.67 o 
   8  14   3     1362.03     1225.50     87.74 o 
  10  14   3        3.28       64.17     76.71 o 
  12  14   3     1062.17      951.29     88.30 o 
  14  14   3        9.97       49.40     73.20 o 
 -17  15   3      160.38      146.71     94.26 o 
 -15  15   3      295.44      228.89     89.82 o 
 -13  15   3        5.72       15.87     93.79 o 
 -11  15   3        3.07       56.85    100.91 o 
  -9  15   3     2609.49     2561.49    356.06 o 
  -7  15   3      134.83      202.48    111.88 o 
  -5  15   3     2794.71     2848.05    170.97 o 
  -3  15   3      138.77      159.72    124.61 o 
  -1  15   3     2278.25     2277.49    154.16 o 
   1  15   3      381.17      351.36    203.91 o 
   3  15   3      784.23      634.78    152.87 o 
   5  15   3     2663.26     2331.54    126.40 o 
   7  15   3      334.86      332.26    101.96 o 
   9  15   3     6260.41     5376.82    136.29 o 
  11  15   3      437.89      388.53     87.60 o 
 -12  16   3       34.98      107.54    110.65 o 
 -10  16   3     2971.58     2731.26    175.68 o 
  -8  16   3     1457.98     1324.56    131.76 o 
  -6  16   3     1011.98      922.57    155.29 o 
  -4  16   3      213.03      179.26    140.74 o 
  -2  16   3      202.56      170.15    168.41 o 
   6  16   3     1194.40        9.41     94.11 o 
 -36   0   4        6.51      -71.46     71.46 o 
 -34   0   4     3362.87     3034.37    500.37 o 
 -32   0   4     1118.13     1114.34     78.73 o 
 -30   0   4     2353.45     2234.39    417.24 o 
 -28   0   4     2582.81     2838.58     80.94 o 
 -26   0   4    10182.70    10341.88     95.39 o 
 -24   0   4     9756.97     9177.06   1264.26 o 
 -22   0   4     2590.32     2522.29    108.23 o 
 -20   0   4     2588.33     2016.32    260.38 o 
 -18   0   4      401.49      372.11     83.13 o 
 -16   0   4     1298.21      870.58     97.25 o 
 -14   0   4     2467.31     2092.08    293.32 o 
 -12   0   4   204347.06   202204.41   6195.83 o 
 -10   0   4     5246.82     4374.45    211.76 o 
  -6   0   4    77811.58    80443.62   1151.33 o 
  -4   0   4    53490.66    54386.16    253.99 o 
  -2   0   4    12321.58    12189.17    533.31 o 
   0   0   4    14664.47    13934.93    542.72 o 
   2   0   4   104224.98   110966.48   1138.78 o 
   4   0   4    43344.97    42005.81   6693.07 o 
   6   0   4   130558.55   107897.90  21268.18 o 
   8   0   4    20585.85    18221.08   4095.52 o 
  10   0   4     7279.10     6712.51   1465.04 o 
  12   0   4    14856.17    12934.16   3137.13 o 
  14   0   4     1965.77     2290.12    105.09 o 
  16   0   4    24121.30    24611.35   3356.73 o 
  18   0   4     5114.13     5323.26    341.95 o 
  20   0   4    20031.28    22676.85   1756.79 o 
  22   0   4      534.20      638.16     73.10 o 
  24   0   4      719.86      740.01     76.51 o 
  26   0   4     1760.43     1724.05    235.28 o 
  28   0   4      253.23      236.85     79.86 o 
 -35   1   4       55.34       93.17     55.28 o 
 -33   1   4       11.12       53.24     53.30 o 
 -31   1   4      228.46      252.80     52.53 o 
 -29   1   4     2618.80     2541.96    160.94 o 
 -27   1   4      210.71      165.24     53.43 o 
 -25   1   4     9665.63     9461.53    437.86 o 
 -23   1   4      245.82      272.47     52.53 o 
 -21   1   4     8659.27     8787.02    180.69 o 
 -19   1   4     4811.83     4407.79    240.89 o 
 -17   1   4     3572.10     3753.43     89.66 o 
 -15   1   4        6.80       70.96     62.60 o 
 -13   1   4    18284.91    18901.72    130.41 o 
 -11   1   4     2070.55     1981.00     70.51 o 
  -9   1   4    22326.57    23345.22    181.57 o 
  -7   1   4     1654.31     1652.65     87.09 o 
  -5   1   4     2905.34     2819.76     93.20 o 
  -3   1   4    12564.41    12464.89    675.73 o 
  -1   1   4    19868.04    20964.12    336.82 o 
   1   1   4      124.20      121.05     66.57 o 
   3   1   4    48995.14    50244.75   1779.70 o 
   5   1   4       52.94       28.45     60.97 o 
   7   1   4     3213.32     2988.07     65.19 o 
   9   1   4      248.96      185.36     53.96 o 
  11   1   4     3716.78     4138.37    179.31 o 
  13   1   4     1812.65     1948.83     99.42 o 
  15   1   4      509.94      534.23     54.79 o 
  17   1   4     2643.60     2734.98     70.64 o 
  19   1   4        9.83       82.19     47.45 o 
  21   1   4      456.04      503.83     51.69 o 
  23   1   4      124.18      284.01     51.32 o 
  25   1   4        7.11       62.99     51.65 o 
  27   1   4      127.67      117.64     53.33 o 
 -34   2   4     4015.79     4351.74    246.48 o 
 -32   2   4     1082.36     1269.90     80.41 o 
 -30   2   4     2140.70     2190.40     56.47 o 
 -28   2   4      231.20      213.11     49.38 o 
 -26   2   4     3083.77     2997.04    168.44 o 
 -24   2   4      255.88      211.24     55.12 o 
 -22   2   4     1200.18     1319.10     55.85 o 
 -20   2   4    23861.49    22323.86   1092.16 o 
 -18   2   4     5551.56     5581.88    147.16 o 
 -16   2   4    26224.45    22015.83    882.68 o 
 -14   2   4       20.32       64.70     65.67 o 
 -12   2   4    22495.54    21199.30    596.80 o 
 -10   2   4    38305.04    35291.27   1292.76 o 
  -8   2   4    10880.98    10478.32    298.40 o 
  -6   2   4    95901.04    86722.61   2480.02 o 
  -4   2   4    36453.12    34892.34    854.90 o 
  -2   2   4     3924.26     4064.51    148.97 o 
   0   2   4     3795.66     3922.01     96.28 o 
   2   2   4    97378.91    95538.98   5272.47 o 
   4   2   4        4.97       36.25     62.22 o 
   6   2   4    65438.50    60602.19   3572.71 o 
   8   2   4     1732.49     2102.48    121.98 o 
  10   2   4       28.20       92.81     46.27 o 
  12   2   4     3422.35     2946.32    227.76 o 
  14   2   4       36.41      138.39     47.07 o 
  16   2   4    14493.55    13287.79    986.21 o 
  18   2   4     1470.80     1360.31     68.37 o 
  20   2   4    12709.27    14623.81    548.35 o 
  22   2   4     7090.61     6569.36    634.83 o 
  24   2   4      194.31      226.11     52.53 o 
  26   2   4      200.17      178.04     50.74 o 
  28   2   4        0.69      116.67     56.06 o 
 -35   3   4      894.71      926.30    124.97 o 
 -33   3   4     4018.03     3859.29    205.75 o 
 -31   3   4      874.02     1025.98    121.39 o 
 -29   3   4     1247.19     1362.46     77.43 o 
 -27   3   4     2528.24     2566.89    165.73 o 
 -25   3   4     3501.35     3755.64    155.62 o 
 -23   3   4     7449.63     7141.56    332.36 o 
 -21   3   4     3159.90     3303.60     92.77 o 
 -19   3   4    12247.13    11897.18    243.61 o 
 -17   3   4    11889.80    11161.12    262.63 o 
 -15   3   4     7608.21     6491.67    390.77 o 
 -13   3   4      396.68      308.79     66.23 o 
 -11   3   4     2249.30     2324.55     77.43 o 
  -9   3   4    23710.38    23000.32    613.88 o 
  -7   3   4     3392.01     3131.09     83.21 o 
  -5   3   4      482.26      602.71     80.95 o 
  -3   3   4    29387.65    29192.73    435.10 o 
  -1   3   4     4037.25     4620.36     85.58 o 
   1   3   4    11697.65    11504.85    614.46 o 
   3   3   4     6046.13     6239.22    166.48 o 
   5   3   4      165.15      126.11     62.41 o 
   7   3   4     4108.24     4115.51    129.30 o 
   9   3   4    17424.98    18589.19   1357.96 o 
  11   3   4    10283.80     9742.64    296.14 o 
  13   3   4     6762.56     6554.59    428.35 o 
  15   3   4     2298.28     2031.53     84.22 o 
  17   3   4      499.75      645.19     64.44 o 
  19   3   4     2203.99     2417.47     91.01 o 
  21   3   4        0.16       43.44     47.45 o 
  23   3   4      647.88      788.96     93.28 o 
  25   3   4        1.47      155.34     51.69 o 
  27   3   4      825.13      876.62     56.44 o 
 -34   4   4     4256.01     4503.18    317.82 o 
 -32   4   4      874.02      787.13     56.03 o 
 -30   4   4     5411.40     5802.73    180.22 o 
 -28   4   4     2155.10     2059.28    114.11 o 
 -26   4   4    13661.96    13357.43    691.89 o 
 -24   4   4      832.68      839.82     50.74 o 
 -22   4   4     3795.63     3772.12    174.86 o 
 -20   4   4    12632.23    11425.09    618.08 o 
 -18   4   4      626.57      571.87     53.85 o 
 -16   4   4    18932.48    17326.19    532.50 o 
 -14   4   4    21641.91    21537.98    455.52 o 
 -12   4   4     7993.83     7292.32    134.95 o 
 -10   4   4     3824.44     3596.48     81.55 o 
  -8   4   4    43161.43    43411.75    236.36 o 
  -6   4   4    35436.45    33911.86    899.27 o 
  -4   4   4     1152.75      995.94     78.01 o 
  -2   4   4    14274.39    14857.99    269.76 o 
   0   4   4    17224.21    17503.11    400.88 o 
   2   4   4     4078.40     4114.01    144.99 o 
   4   4   4    11954.41    12790.06    452.81 o 
   6   4   4     6467.09     5903.98    278.48 o 
   8   4   4    17645.11    15484.13   1317.84 o 
  10   4   4     2623.70     2187.49     60.47 o 
  12   4   4       46.17       51.42     58.49 o 
  14   4   4     5264.23     5130.11    305.60 o 
  16   4   4      355.88      399.04     61.52 o 
  18   4   4     2291.08     2574.71    223.94 o 
  20   4   4      217.84      298.65     49.75 o 
  22   4   4     4742.64     4783.71    245.87 o 
  24   4   4      211.89      158.67     49.03 o 
  26   4   4      183.21      145.96     64.30 o 
 -33   5   4     1444.49     1463.25     66.39 o 
 -31   5   4     3270.04     3226.27    173.80 o 
 -29   5   4      694.50      754.58     53.71 o 
 -27   5   4       54.97       43.10     49.70 o 
 -25   5   4     1137.59     1153.96     91.32 o 
 -23   5   4     4442.18     4386.31    162.56 o 
 -21   5   4    18920.77    18278.46    975.81 o 
 -19   5   4     3945.42     3682.16    175.02 o 
 -17   5   4    25030.85    23110.74    383.53 o 
 -15   5   4      581.16      619.01     59.64 o 
 -13   5   4     8077.04     6997.72    244.87 o 
 -11   5   4    20701.90    21419.63   1128.39 o 
  -9   5   4    10895.43    10255.76    104.83 o 
  -7   5   4    14293.16    13847.04    115.80 o 
  -5   5   4    12663.66    13378.13    316.07 o 
  -3   5   4   118799.63   125256.41   1567.00 o 
  -1   5   4     4799.91     5350.02    168.09 o 
   1   5   4     1120.98      790.07     67.53 o 
   3   5   4      241.63      159.36     59.08 o 
   5   5   4    23234.43    24897.89   1272.82 o 
   7   5   4     4769.96     5226.37    340.86 o 
   9   5   4     1315.84     1306.51    100.17 o 
  11   5   4    21576.73    21174.63   1519.29 o 
  13   5   4        4.59      118.24     57.34 o 
  15   5   4     1015.56      981.70     82.87 o 
  17   5   4     1631.82     1598.79    125.43 o 
  19   5   4     1800.68     1893.96     65.45 o 
  21   5   4      166.48      243.70     47.82 o 
  23   5   4       29.18       61.99     49.12 o 
  25   5   4     1515.21     1596.99     55.74 o 
  27   5   4      846.16      694.69     56.50 o 
 -34   6   4      530.18      404.20    109.80 o 
 -32   6   4     1240.10     1318.26     62.49 o 
 -30   6   4     1243.57     1166.67     49.01 o 
 -28   6   4      162.81      219.42     60.30 o 
 -26   6   4     8982.66     8547.93    561.48 o 
 -24   6   4      605.77      739.36     62.49 o 
 -22   6   4    11417.89    11292.37    328.28 o 
 -20   6   4     1782.29     1767.32     58.89 o 
 -18   6   4     1383.49     1269.74     56.66 o 
 -16   6   4     7206.95     7073.26    133.58 o 
 -14   6   4     2585.63     2756.77     65.92 o 
 -12   6   4    20610.09    19277.77    245.45 o 
 -10   6   4     7500.35     7161.15    228.85 o 
  -8   6   4    45914.85    48129.85   2007.76 o 
  -6   6   4     8307.74     7618.85    110.65 o 
  -4   6   4    41403.39    46041.77    191.37 o 
  -2   6   4     2119.12     2019.68     79.03 o 
   0   6   4     8642.77     9677.50    375.99 o 
   2   6   4       32.43      103.98     67.40 o 
   4   6   4      872.54      834.67     62.99 o 
   6   6   4    21709.72    24162.89   1124.50 o 
   8   6   4     3190.85     2674.53    202.26 o 
  10   6   4     1529.91     1454.56     63.39 o 
  12   6   4     1348.57     1328.74     68.21 o 
  14   6   4     1004.16     1049.59     63.93 o 
  16   6   4      537.45      622.20     59.72 o 
  18   6   4       90.04      124.98     59.10 o 
  20   6   4      288.87      216.43     66.55 o 
  22   6   4       76.14       45.39     52.53 o 
  24   6   4     1918.19     1813.56     57.96 o 
  26   6   4      137.95       66.88     56.03 o 
 -33   7   4      871.32      798.04     77.78 o 
 -31   7   4      865.58      916.83     87.39 o 
 -29   7   4      265.48      225.45     53.30 o 
 -27   7   4       70.76      164.88     48.72 o 
 -25   7   4     5611.00     5794.21    299.76 o 
 -23   7   4     1319.71     1477.06     66.47 o 
 -21   7   4      165.63      213.30     63.23 o 
 -19   7   4     4956.82     5069.07    261.14 o 
 -17   7   4      969.52      904.22     75.59 o 
 -15   7   4      700.40      586.06     57.97 o 
 -13   7   4      212.28      199.02     60.99 o 
 -11   7   4    26738.63    26622.50    686.00 o 
  -9   7   4     5213.93     4549.29    100.91 o 
  -7   7   4      218.77      190.19     97.25 o 
  -5   7   4      204.63       90.32     84.87 o 
  -3   7   4     7536.78     7337.05    113.13 o 
  -1   7   4     1626.26     1360.31     76.06 o 
   1   7   4     5430.24     6134.18    188.96 o 
   3   7   4    47943.84    48560.37   2165.56 o 
   5   7   4    14885.37    14580.17    750.65 o 
   7   7   4     3177.33     2973.88    210.03 o 
   9   7   4    16346.23    16364.23   1030.99 o 
  11   7   4      484.48      480.67     54.71 o 
  13   7   4     3677.54     3871.15    293.54 o 
  15   7   4      188.14      259.74     60.93 o 
  17   7   4    16408.30    15705.50    473.47 o 
  19   7   4     1464.06     1487.88     55.24 o 
  21   7   4     2204.24     2523.77    159.86 o 
  23   7   4     4190.68     4559.52    290.25 o 
  25   7   4     1000.57      893.01     94.18 o 
 -32   8   4      328.88      346.42     88.75 o 
 -30   8   4       53.82       84.62     57.29 o 
 -28   8   4      410.78      507.11     72.45 o 
 -26   8   4      297.13      335.70     52.11 o 
 -24   8   4     1204.49     1311.86     59.69 o 
 -22   8   4      184.02      264.98     58.27 o 
 -20   8   4     5982.08     6042.38    215.99 o 
 -18   8   4     2864.62     2881.68     77.43 o 
 -16   8   4      119.46      169.34     61.06 o 
 -14   8   4      752.83      782.65     65.07 o 
 -12   8   4      602.98      681.53     71.96 o 
 -10   8   4    14105.12    13676.78    116.44 o 
  -8   8   4      424.43      543.73     89.41 o 
  -6   8   4        4.43       -1.99     87.60 o 
  -4   8   4     1590.71     1528.31     89.82 o 
  -2   8   4       25.46       23.64     84.10 o 
   0   8   4    15014.49    16730.91    300.66 o 
   2   8   4     1160.93     1223.88     63.67 o 
   4   8   4     5111.02     5095.79    160.75 o 
   6   8   4      321.34      342.04     69.32 o 
   8   8   4     1257.20     1162.45     70.59 o 
  10   8   4    14475.67    13441.98    648.33 o 
  12   8   4     1602.51     1546.93     67.70 o 
  14   8   4       93.49      122.71     69.37 o 
  16   8   4      152.35      163.10     62.38 o 
  18   8   4     2296.04     2068.78    120.86 o 
  20   8   4      641.32      773.05     57.15 o 
  22   8   4      281.02      137.15     54.10 o 
  24   8   4     1127.61      943.86     84.22 o 
 -31   9   4      344.89      340.12     57.09 o 
 -29   9   4      153.00      217.22     59.20 o 
 -27   9   4      121.10      157.31     58.53 o 
 -25   9   4      258.18      300.66     57.11 o 
 -23   9   4     1523.55     1538.58     79.19 o 
 -21   9   4     2889.01     2810.35     63.59 o 
 -19   9   4     8968.24     8958.32    145.87 o 
 -17   9   4      411.90      370.16     61.33 o 
 -15   9   4       41.59      162.75     63.08 o 
 -13   9   4      396.52      350.20     69.26 o 
 -11   9   4     5021.84     5213.53     91.88 o 
  -9   9   4     3718.47     3437.43     89.33 o 
  -7   9   4     2141.49     2116.41     90.95 o 
  -5   9   4    10209.26     9694.14    374.89 o 
  -3   9   4    13860.45    14746.17    202.35 o 
  -1   9   4    23795.87    25306.80    654.76 o 
   1   9   4      566.86      573.54     73.67 o 
   3   9   4    15086.45    15370.30    411.15 o 
   5   9   4    18174.21    18596.49    656.57 o 
   7   9   4      340.67      386.34     91.88 o 
   9   9   4    10443.32    10072.00    454.44 o 
  11   9   4     3048.65     2981.95    112.05 o 
  13   9   4     2415.30     2474.83     74.60 o 
  15   9   4     1404.13     1400.03     66.69 o 
  17   9   4     4921.27     5110.11    233.27 o 
  19   9   4     6313.32     6246.10    287.98 o 
  21   9   4     2116.93     1937.22    193.35 o 
  23   9   4     2725.42     2893.71    137.11 o 
 -28  10   4     1878.80     1805.89    170.84 o 
 -26  10   4      146.14      166.83     59.91 o 
 -24  10   4     1298.86     1363.21     62.04 o 
 -22  10   4      932.34      898.47     76.52 o 
 -20  10   4     6150.35     6059.95    272.76 o 
 -18  10   4      157.95       76.48     61.15 o 
 -16  10   4     1696.07     1625.63     70.57 o 
 -14  10   4     3204.62     3281.51    180.39 o 
 -12  10   4     1434.47     1594.67    136.47 o 
 -10  10   4     4590.52     4499.91    174.11 o 
  -8  10   4     1901.87     1980.91     89.82 o 
  -6  10   4     2807.57     2958.05    114.51 o 
  -4  10   4    11759.65    12289.77    469.00 o 
  -2  10   4     3052.58     3400.22    194.50 o 
   0  10   4     2049.69     2105.00     78.66 o 
   2  10   4       68.28      120.88     71.41 o 
   4  10   4    21924.35    23653.74    575.97 o 
   6  10   4      206.41      242.47     60.44 o 
   8  10   4      318.05      289.51     58.74 o 
  10  10   4     1615.98     1510.04     60.60 o 
  12  10   4      803.08      838.47     70.59 o 
  14  10   4       22.15       46.66     57.35 o 
  16  10   4       79.75       50.10     57.38 o 
  18  10   4      492.12      536.40     56.14 o 
  20  10   4     1741.85     1498.76    116.37 o 
  22  10   4      156.41       79.77     60.28 o 
 -27  11   4     2166.09     1799.69    126.63 o 
 -25  11   4       13.97       44.26     63.06 o 
 -23  11   4     5029.06     4654.79    363.40 o 
 -21  11   4      544.56      548.05     63.55 o 
 -19  11   4     1607.61     1449.66     67.04 o 
 -17  11   4      400.05      509.75     70.32 o 
 -15  11   4       12.52       20.39     84.29 o 
 -13  11   4     4563.22     5162.15     99.82 o 
 -11  11   4     1566.62     1580.03    229.01 o 
  -9  11   4     9516.20    10383.28    211.76 o 
  -7  11   4      276.88      262.22    100.39 o 
  -5  11   4    14307.04    15103.67    917.61 o 
  -3  11   4     2473.90     2802.56    104.19 o 
  -1  11   4      467.22      534.58     95.31 o 
   1  11   4      293.42      435.58     77.49 o 
   3  11   4      216.21      200.76     71.52 o 
   5  11   4     3549.53     3461.95    109.58 o 
   7  11   4      304.99      296.51     65.12 o 
   9  11   4     4836.61     4766.08    113.88 o 
  11  11   4     1140.59     1184.21     64.12 o 
  13  11   4     1908.70     1831.71    134.37 o 
  15  11   4      759.13      585.06     61.91 o 
  17  11   4       19.11       96.96     58.87 o 
  19  11   4     1363.43     1242.38    124.95 o 
 -26  12   4       26.07       80.74     69.13 o 
 -24  12   4      509.97      467.42     66.63 o 
 -22  12   4     2995.10     2759.77    135.65 o 
 -20  12   4     6223.35     6381.04    175.69 o 
 -18  12   4     2485.43     2512.86     95.39 o 
 -16  12   4      307.53      466.30     85.38 o 
 -14  12   4     2607.05     2489.75    127.05 o 
 -12  12   4        6.76       43.92     84.29 o 
 -10  12   4     2628.55     2697.40    116.07 o 
  -8  12   4     2718.78     3071.66    202.34 o 
  -6  12   4    12798.12    13753.07    401.55 o 
  -4  12   4     2915.49     3313.82    109.65 o 
  -2  12   4      682.36      784.22     96.48 o 
   0  12   4     4832.30     5641.33    122.01 o 
   2  12   4      560.60      583.42     81.53 o 
   4  12   4     7741.97     7874.97    129.50 o 
   6  12   4       69.68      122.57     66.65 o 
   8  12   4     2792.74     2791.83    107.77 o 
  10  12   4     4841.80     4848.96    282.25 o 
  12  12   4      372.95      312.01     64.85 o 
  14  12   4     1279.38     1040.60     68.18 o 
  16  12   4     1327.42     1168.79     85.13 o 
  18  12   4      107.52      101.21     64.07 o 
 -23  13   4     4708.63     4220.70     85.58 o 
 -21  13   4      196.74      175.68     77.64 o 
 -19  13   4     6206.08     5823.72    158.43 o 
 -17  13   4      223.69      283.37     81.57 o 
 -15  13   4     1292.64     1321.03     83.51 o 
 -13  13   4     4667.89     4608.55    197.64 o 
 -11  13   4        1.40       14.76     94.26 o 
  -9  13   4     4451.08     4890.46    266.66 o 
  -7  13   4      141.97      138.03     95.39 o 
  -5  13   4     3503.71     3969.17    166.27 o 
  -3  13   4       95.65      104.02     97.53 o 
  -1  13   4     4837.02     5338.42    222.74 o 
   1  13   4     2414.72     2556.56    114.23 o 
   3  13   4       33.34       61.27     79.41 o 
   5  13   4      725.84      769.88     79.15 o 
   7  13   4      212.76      246.88     71.37 o 
   9  13   4     1294.69     1091.24     72.13 o 
  11  13   4       87.07      117.82     65.52 o 
  13  13   4      979.26      792.22     83.32 o 
  15  13   4      479.00      367.83     68.44 o 
 -20  14   4     1525.55     1224.82     88.84 o 
 -18  14   4      456.54      427.23     90.95 o 
 -16  14   4       21.16       59.61     88.73 o 
 -14  14   4       49.14      145.00     90.22 o 
 -12  14   4      221.29      268.22     97.60 o 
 -10  14   4     2204.49     2198.54    189.80 o 
  -8  14   4     2835.75     2951.16    159.99 o 
  -6  14   4     1577.27     1658.84    103.53 o 
  -4  14   4      121.26      131.73    105.35 o 
  -2  14   4      877.92      887.52    108.70 o 
   0  14   4     1768.25     1676.99    120.88 o 
   2  14   4      167.92      201.00    109.39 o 
   4  14   4      868.18      777.83     92.16 o 
   6  14   4     1846.02     1752.62     91.08 o 
   8  14   4     2819.29     2541.35     88.49 o 
  10  14   4        6.97       -4.24     74.71 o 
  12  14   4      478.92      285.68     72.90 o 
 -17  15   4      216.74      285.48     93.17 o 
 -15  15   4     2637.93     2433.73    164.70 o 
 -13  15   4     1662.44     1588.45    106.48 o 
 -11  15   4       21.27      113.38    100.91 o 
  -9  15   4     2706.96     2846.99    233.72 o 
  -7  15   4      112.70      133.12    101.75 o 
  -5  15   4     3016.83     3166.88    241.56 o 
  -3  15   4      120.24      164.79    117.51 o 
  -1  15   4     7186.73     7332.91    177.25 o 
   1  15   4     2723.46     2702.11    137.48 o 
   3  15   4     1239.85      975.17    130.37 o 
   5  15   4      279.11      319.03    102.04 o 
   7  15   4     1758.95     1519.51     97.11 o 
   9  15   4     1061.19      901.11     88.40 o 
 -12  16   4       21.18      -23.41    105.35 o 
 -10  16   4      145.76      200.78    104.26 o 
  -8  16   4     1558.81     1342.03    130.19 o 
  -6  16   4      879.66      824.61    120.76 o 
  -4  16   4     1903.10     1863.51    140.85 o 
  -2  16   4      232.49      184.47    135.10 o 
   0  16   4     1825.97     1317.59    219.60 o 
   2  16   4       35.87       51.33    156.28 o 
   4  16   4       40.41       55.77    159.67 o 
 -35   1   5      670.51      591.88     54.87 o 
 -33   1   5     1684.40     1845.72     60.22 o 
 -31   1   5      870.62      819.33     62.94 o 
 -29   1   5      144.63      165.84     48.49 o 
 -27   1   5      522.83      570.16     61.35 o 
 -25   1   5    12229.13    11680.07   1036.02 o 
 -23   1   5      262.92      216.54     52.11 o 
 -21   1   5     2407.64     2155.11    102.36 o 
 -19   1   5      227.33      190.74     52.33 o 
 -17   1   5    11418.36     9218.22    801.92 o 
 -15   1   5      244.53       93.94     62.66 o 
 -13   1   5       12.05       77.34     67.87 o 
 -11   1   5   113547.63   104824.79   8130.83 o 
  -9   1   5      892.36      746.22     68.27 o 
  -7   1   5      854.01      901.41     78.33 o 
  -5   1   5     9085.90     9491.92    380.66 o 
  -3   1   5     1023.35     1067.39     69.79 o 
  -1   1   5     3627.49     3454.68    122.26 o 
   1   1   5       16.73       85.12     58.72 o 
   3   1   5    60273.43    57085.28   3469.26 o 
   5   1   5     3277.94     3000.63    272.59 o 
   7   1   5    10314.76     9736.24    916.03 o 
   9   1   5    16740.94    15711.94   1648.21 o 
  11   1   5      201.53      149.68     46.01 o 
  13   1   5     6435.08     6283.97    524.80 o 
  15   1   5      521.46      569.37     52.04 o 
  17   1   5    27492.15    29088.39    858.07 o 
  19   1   5     2382.20     2795.24    191.54 o 
  21   1   5     2525.56     2823.92    227.76 o 
  23   1   5      262.08      283.30     47.68 o 
  25   1   5      125.22      165.29     48.44 o 
  27   1   5     1082.97     1017.30     80.15 o 
 -36   2   5       71.38      125.02     50.88 o 
 -34   2   5      349.18      291.96     54.49 o 
 -32   2   5     1031.71     1053.17     58.41 o 
 -30   2   5     2969.63     3245.01    125.33 o 
 -28   2   5     2153.74     2048.29     65.66 o 
 -26   2   5      507.67      555.18     55.70 o 
 -24   2   5    17520.88    16805.68    997.98 o 
 -22   2   5     5598.53     5546.13    207.93 o 
 -20   2   5        3.13      -16.47     53.68 o 
 -18   2   5      480.77      506.41     54.87 o 
 -16   2   5     9512.36     9075.85    183.84 o 
 -14   2   5    10631.21     9454.35    324.49 o 
 -12   2   5    42875.11    34249.07    910.59 o 
 -10   2   5     3419.13     3163.77    170.72 o 
  -8   2   5     3922.51     3686.15    145.35 o 
  -6   2   5      422.32      543.05     75.29 o 
  -4   2   5    22955.51    22939.66    167.54 o 
  -2   2   5     2270.50     2150.58    112.75 o 
   0   2   5    11258.71    11795.65    471.37 o 
   2   2   5     3378.70     3344.79     67.42 o 
   4   2   5    12623.80    12702.52    480.43 o 
   6   2   5     1411.02     1323.50    101.43 o 
   8   2   5     3280.35     3338.20    165.73 o 
  10   2   5     6256.21     6320.48    327.83 o 
  12   2   5     2023.73     2177.73    159.39 o 
  14   2   5      574.63      666.56     49.56 o 
  16   2   5     1094.26     1283.40     97.26 o 
  18   2   5      120.04      208.70     47.45 o 
  20   2   5       17.22       82.10     47.45 o 
  22   2   5      405.98      343.88     46.85 o 
  24   2   5       90.79       72.67     49.45 o 
  26   2   5       19.75      108.60     50.64 o 
 -35   3   5     1168.11     1173.24     86.49 o 
 -33   3   5     1126.71     1240.51     60.16 o 
 -31   3   5     3307.90     3699.19    159.84 o 
 -29   3   5     1280.80     1185.19     52.53 o 
 -27   3   5     6170.15     6351.40    161.65 o 
 -25   3   5     7728.77     7685.40    464.29 o 
 -23   3   5     9068.88     8798.68    259.91 o 
 -21   3   5        3.33       17.96     52.11 o 
 -19   3   5    33396.33    31183.32   2137.17 o 
 -17   3   5     4674.50     3889.42    264.44 o 
 -15   3   5      339.30      154.03     55.23 o 
 -13   3   5     9791.73     9719.88    216.44 o 
 -11   3   5     2848.80     2385.85    121.35 o 
  -9   3   5    86720.29    87513.73   1513.28 o 
  -7   3   5      364.29      331.59     70.99 o 
  -5   3   5    30514.34    32307.43   1077.32 o 
  -3   3   5    16649.27    16769.38    129.09 o 
  -1   3   5    20818.34    22535.32    428.35 o 
   1   3   5       58.54      255.79     71.14 o 
   3   3   5     1555.70     1215.55     74.71 o 
   5   3   5    27966.73    26033.28   1197.67 o 
   7   3   5     2848.82     3026.44    214.64 o 
   9   3   5    19720.47    20055.16    918.29 o 
  11   3   5       16.41      135.19     50.89 o 
  13   3   5      298.22      201.84     50.82 o 
  15   3   5     1144.17     1155.37     52.82 o 
  17   3   5     2924.04     3114.89    137.20 o 
  19   3   5     5433.68     5674.03    192.44 o 
  21   3   5      482.72      441.89     51.69 o 
  23   3   5     1868.90     2034.78    178.76 o 
  25   3   5     1865.69     1746.60    105.96 o 
  27   3   5      173.59      148.15     57.20 o 
 -34   4   5     3501.68     3350.07    177.50 o 
 -32   4   5       42.57        7.73     54.10 o 
 -30   4   5     5662.98     5538.51    256.74 o 
 -28   4   5      988.53      994.47     97.81 o 
 -26   4   5     4154.90     4525.26    191.54 o 
 -24   4   5     4912.40     4475.14    242.25 o 
 -22   4   5     4328.38     4156.14     63.80 o 
 -20   4   5    52919.14    50361.55   2242.40 o 
 -18   4   5       17.80       21.02     52.93 o 
 -16   4   5     5819.52     4676.12    250.85 o 
 -14   4   5     1101.78      817.32     58.81 o 
 -12   4   5    42701.92    39586.25    516.76 o 
 -10   4   5      360.64      399.47     71.92 o 
  -8   4   5     7972.01     7789.69    210.10 o 
  -6   4   5    18425.68    18200.36    364.96 o 
  -4   4   5    18897.90    21777.53    439.67 o 
  -2   4   5   164522.38   170981.16   2261.41 o 
   0   4   5      128.60       76.65     65.40 o 
   2   4   5    50206.30    48900.93   1699.57 o 
   4   4   5        3.51       58.80     63.14 o 
   6   4   5     6579.69     6302.06    266.83 o 
   8   4   5    37680.83    35345.72   1349.81 o 
  10   4   5    10732.72    10739.38    420.03 o 
  12   4   5     4782.58     4249.05    290.25 o 
  14   4   5     1473.36     1683.83     52.07 o 
  16   4   5    11479.49    11964.45    604.95 o 
  18   4   5     1778.45     1799.96     79.69 o 
  20   4   5      984.02      964.91     52.98 o 
  22   4   5      449.75      492.67     49.45 o 
  24   4   5     2092.85     2250.51    123.62 o 
  26   4   5      104.03      142.55     54.87 o 
 -35   5   5      470.13      324.96     61.86 o 
 -33   5   5     2503.79     2612.41    219.61 o 
 -31   5   5      249.24      256.08     53.33 o 
 -29   5   5     2659.46     2817.61    233.65 o 
 -27   5   5     4529.77     4529.02    242.70 o 
 -25   5   5    16405.35    17343.50    537.03 o 
 -23   5   5     1433.10     1305.80    103.24 o 
 -21   5   5     4804.65     4667.46    205.29 o 
 -19   5   5     3263.79     3152.48     94.18 o 
 -17   5   5      185.80      197.85     58.43 o 
 -15   5   5      411.32      611.71     61.73 o 
 -13   5   5    52547.41    53628.41   1924.42 o 
 -11   5   5    44224.35    43094.21    575.06 o 
  -9   5   5    43938.62    42489.25    535.67 o 
  -7   5   5    29345.12    31543.28    730.38 o 
  -5   5   5    18118.81    18423.17    347.30 o 
  -3   5   5     3642.90     4425.14    123.55 o 
  -1   5   5     5660.45     5708.96    161.65 o 
   1   5   5    15858.60    16260.23    628.36 o 
   3   5   5     6603.69     6646.03    344.13 o 
   5   5   5    18814.50    18337.66    603.59 o 
   7   5   5      702.77      829.17     50.54 o 
   9   5   5    10424.84    10226.32    544.73 o 
  11   5   5      219.60      314.08     54.34 o 
  13   5   5      115.75      142.02     67.47 o 
  15   5   5     3028.96     2759.45    110.94 o 
  17   5   5        5.74       66.49     49.75 o 
  19   5   5      778.94      813.12     49.38 o 
  21   5   5      236.31      196.81     51.73 o 
  23   5   5      169.81      254.18     53.71 o 
  25   5   5       23.93       45.56     47.60 o 
 -34   6   5     3525.34     3032.94     99.16 o 
 -32   6   5        3.05       89.93     63.39 o 
 -30   6   5      924.35      978.46     83.77 o 
 -28   6   5      682.42      753.75     56.42 o 
 -26   6   5     1370.14     1419.89     71.64 o 
 -24   6   5      783.04      810.04     56.08 o 
 -22   6   5     1493.35     1514.68     60.32 o 
 -20   6   5    29790.14    28321.22   1390.80 o 
 -18   6   5       37.64      106.37     58.07 o 
 -16   6   5     6635.90     6365.67     86.16 o 
 -14   6   5     5722.35     5820.59    135.84 o 
 -12   6   5    10175.48     8683.15    221.30 o 
 -10   6   5       31.13       31.47     69.86 o 
  -8   6   5     5179.94     4366.14     88.50 o 
  -6   6   5       28.34       50.80     85.89 o 
  -4   6   5    10150.03    11048.56    275.31 o 
  -2   6   5    10540.04     9717.96    320.59 o 
   0   6   5    10844.70    12539.41    370.31 o 
   2   6   5     1561.24     1410.38     78.79 o 
   4   6   5     8175.99     7929.67    351.67 o 
   6   6   5    24874.87    26056.59    755.85 o 
   8   6   5      480.25      558.71     61.37 o 
  10   6   5      521.06      505.62     52.80 o 
  12   6   5       11.52       58.75     50.93 o 
  14   6   5     1153.85     1208.69     54.34 o 
  16   6   5     3934.17     4268.98    120.71 o 
  18   6   5      450.22      478.16     57.96 o 
  20   6   5     4676.51     4925.27    156.22 o 
  22   6   5       96.62      181.41     48.81 o 
  24   6   5       17.01       85.58     50.74 o 
 -33   7   5       61.85       59.59     59.83 o 
 -31   7   5      687.77      660.61     54.66 o 
 -29   7   5       78.93       42.45     60.96 o 
 -27   7   5     1895.40     2212.90    101.59 o 
 -25   7   5     4800.40     4883.27    195.61 o 
 -23   7   5     5851.58     6066.85    138.56 o 
 -21   7   5    11264.88    11694.31    274.40 o 
 -19   7   5     1795.80     1670.43     62.58 o 
 -17   7   5     5263.25     4597.36    129.05 o 
 -15   7   5     1812.41     1752.56     63.18 o 
 -13   7   5     5467.89     5087.72    114.56 o 
 -11   7   5      835.34      911.96     75.95 o 
  -9   7   5     6723.86     6487.56    174.11 o 
  -7   7   5     6118.66     6108.58    117.64 o 
  -5   7   5    16863.22    17299.38    268.23 o 
  -3   7   5     3930.72     4016.01     93.14 o 
  -1   7   5      752.63      712.45     67.83 o 
   1   7   5     2431.21     2702.33    106.04 o 
   3   7   5     4948.24     5203.07    212.82 o 
   5   7   5     3713.23     3539.61    106.41 o 
   7   7   5      677.80      688.92     53.77 o 
   9   7   5     4772.18     4663.48    285.72 o 
  11   7   5     6046.06     6172.67    266.70 o 
  13   7   5      363.13      378.07     50.54 o 
  15   7   5        6.36       -9.72     51.14 o 
  17   7   5     1508.64     1682.94    101.43 o 
  19   7   5      699.61      632.91     52.53 o 
  21   7   5      460.09      479.21     54.07 o 
  23   7   5      800.08      782.34     58.82 o 
 -32   8   5      139.41      139.50     60.91 o 
 -30   8   5      587.53      597.70     58.53 o 
 -28   8   5        4.91       24.04     56.98 o 
 -26   8   5      138.44      126.82     56.00 o 
 -24   8   5      620.70      794.72     55.35 o 
 -22   8   5      126.75      235.29     56.93 o 
 -20   8   5     1263.96     1433.94     60.20 o 
 -18   8   5      268.45      419.67     57.62 o 
 -16   8   5      641.04      650.42     66.88 o 
 -14   8   5     8871.39     9456.67    116.76 o 
 -12   8   5     1805.77     2092.07     84.95 o 
 -10   8   5    13485.23    13231.81    130.19 o 
  -8   8   5    11651.06    10167.84    434.49 o 
  -6   8   5     1767.90     1999.87     87.10 o 
  -4   8   5      321.06      210.56     75.32 o 
  -2   8   5       15.74       73.17     73.56 o 
   0   8   5    10691.23    10961.90    272.37 o 
   2   8   5     9512.45     9359.79    290.20 o 
   4   8   5    14750.52    15332.98    657.47 o 
   6   8   5    33158.46    34160.68   1010.98 o 
   8   8   5      109.29      159.26     61.86 o 
  10   8   5     1709.92     1867.30     86.03 o 
  12   8   5     2961.99     3013.88    115.01 o 
  14   8   5     6721.62     6773.81    199.23 o 
  16   8   5     2664.16     3032.95     92.18 o 
  18   8   5     4678.91     4732.44    246.78 o 
  20   8   5     5803.63     6022.44    328.28 o 
  22   8   5       13.12       68.60     65.66 o 
 -31   9   5       84.46      153.45     60.78 o 
 -29   9   5      104.78       90.52     53.00 o 
 -27   9   5     7786.02     8063.69    205.03 o 
 -25   9   5       30.11       91.51     56.49 o 
 -23   9   5      865.75      909.73     57.77 o 
 -21   9   5      231.20      289.40     59.66 o 
 -19   9   5      646.33      628.55     59.67 o 
 -17   9   5      281.26      354.40     65.04 o 
 -15   9   5      370.30      498.87     66.33 o 
 -13   9   5    13403.77    13744.02    806.24 o 
 -11   9   5     3096.75     2853.98     92.04 o 
  -9   9   5     2919.92     3079.26    224.30 o 
  -7   9   5        2.44       74.14     84.21 o 
  -5   9   5      806.79      856.05    101.96 o 
  -3   9   5      307.41      344.32     83.16 o 
  -1   9   5     1410.15     1555.13     73.34 o 
   1   9   5     5319.16     5495.29    138.11 o 
   3   9   5     3370.80     3279.67    124.07 o 
   5   9   5     9577.16     9999.37    482.76 o 
   7   9   5       69.04      119.16     60.64 o 
   9   9   5     4847.59     4900.74    161.65 o 
  11   9   5     2101.83     2165.77     98.71 o 
  13   9   5      990.93     1166.13     60.31 o 
  15   9   5       10.56      124.39     55.40 o 
  17   9   5      725.19      806.75     62.94 o 
  19   9   5      296.59      317.23     57.11 o 
  21   9   5       67.69       93.51     59.64 o 
 -30  10   5      936.68      769.33    108.22 o 
 -28  10   5      630.78      578.11     54.97 o 
 -26  10   5     4228.13     4158.33    203.76 o 
 -24  10   5     1187.13     1266.07    132.67 o 
 -22  10   5      843.33      851.91     76.98 o 
 -20  10   5    12921.40    12886.50    476.11 o 
 -18  10   5       35.47       49.59     64.28 o 
 -16  10   5      419.92      539.42     76.15 o 
 -14  10   5     1040.02      922.47     87.60 o 
 -12  10   5     1143.69     1196.54     87.84 o 
 -10  10   5     2229.46     2173.02    117.64 o 
  -8  10   5     9486.31     9604.68    224.30 o 
  -6  10   5    11106.99    11621.71    349.79 o 
  -4  10   5     4770.33     5174.82    243.13 o 
  -2  10   5      102.73      136.25     81.99 o 
   0  10   5     2340.24     2547.96     78.72 o 
   2  10   5      895.47      886.49     69.09 o 
   4  10   5     1244.88     1085.55     67.90 o 
   6  10   5      870.89      952.68     62.36 o 
   8  10   5     8343.55     8340.94    390.77 o 
  10  10   5     2282.13     2360.63     70.17 o 
  12  10   5     2212.39     2096.52    106.67 o 
  14  10   5     1170.77     1136.05     57.54 o 
  16  10   5      420.49      441.79     67.02 o 
  18  10   5       19.66       48.03     54.83 o 
  20  10   5     2623.19     2312.68    229.57 o 
 -27  11   5      823.36      779.12     89.66 o 
 -25  11   5     2967.63     2658.11    195.33 o 
 -23  11   5     1290.11     1276.19     68.73 o 
 -21  11   5       48.18       52.64     63.39 o 
 -19  11   5     5419.53     5533.68     92.37 o 
 -17  11   5     2009.19     2082.66    153.72 o 
 -15  11   5     1666.31     1725.08    117.64 o 
 -13  11   5      667.41      675.36     86.51 o 
 -11  11   5      404.32      468.19     86.51 o 
  -9  11   5      904.17      948.84    120.78 o 
  -7  11   5     1289.42     1407.23     86.51 o 
  -5  11   5     2352.66     2623.04    103.13 o 
  -3  11   5    14347.57    15505.07    618.01 o 
  -1  11   5     3753.13     3975.75   1120.00 o 
   1  11   5       36.01       55.89     68.44 o 
   3  11   5      960.27      976.69     67.64 o 
   5  11   5      815.20      833.62     65.23 o 
   7  11   5        0.15       45.45     58.29 o 
   9  11   5      333.53      329.87     60.44 o 
  11  11   5     1940.36     1745.80     64.60 o 
  13  11   5       24.16       85.77     57.13 o 
  15  11   5      469.60      427.67     57.11 o 
  17  11   5      355.36      290.62     60.81 o 
  19  11   5      336.18      382.04     62.90 o 
 -26  12   5     2275.04     2086.37    147.16 o 
 -24  12   5       12.76       62.06     66.06 o 
 -22  12   5     2950.14     2741.37    112.16 o 
 -20  12   5     1743.16     1807.00     87.10 o 
 -18  12   5     7075.20     6634.91    481.55 o 
 -16  12   5      603.93      682.57     80.40 o 
 -14  12   5        0.58      173.72     85.38 o 
 -12  12   5     5832.06     6353.43    321.56 o 
 -10  12   5     1830.53     1922.21    189.80 o 
  -8  12   5    10372.83    11617.76    975.65 o 
  -6  12   5      645.72      742.70     92.85 o 
  -4  12   5      534.06      651.63     96.48 o 
  -2  12   5     7469.01     7965.44    114.10 o 
   0  12   5      451.60      406.85     83.16 o 
   2  12   5     6659.03     6913.69    149.88 o 
   4  12   5      480.43      427.52     68.10 o 
   6  12   5     5103.34     5167.50    230.55 o 
   8  12   5       74.11      116.11     67.39 o 
  10  12   5     5473.93     4719.13    331.00 o 
  12  12   5      169.70      185.95     61.52 o 
  14  12   5      300.70      295.12     64.42 o 
  16  12   5      602.09      470.78     62.86 o 
 -23  13   5     1818.50     1859.75    144.31 o 
 -21  13   5      499.03      378.70    101.96 o 
 -19  13   5     3383.59     3310.75     97.60 o 
 -17  13   5     1150.47     1022.61    101.96 o 
 -15  13   5      647.84      683.46     89.41 o 
 -13  13   5      983.38     1039.96     88.73 o 
 -11  13   5     3574.02     3809.56    261.95 o 
  -9  13   5     6390.46     6925.41    382.73 o 
  -7  13   5       37.33       81.41     87.10 o 
  -5  13   5     2200.62     2483.06    102.04 o 
  -3  13   5     6041.52     6360.06    130.19 o 
  -1  13   5       54.98       15.69     92.04 o 
   1  13   5     1057.48     1218.27    101.97 o 
   3  13   5     1388.03     1321.21     83.95 o 
   5  13   5     7418.66     7240.15    182.72 o 
   7  13   5     2242.13     2013.01    102.04 o 
   9  13   5     1311.89     1206.73     90.11 o 
  11  13   5     3198.77     2608.61    275.76 o 
  13  13   5      292.43      238.58     69.39 o 
  15  13   5      384.84      310.72     67.02 o 
 -20  14   5       17.30       59.77     84.87 o 
 -18  14   5    10082.16     9717.74    406.26 o 
 -16  14   5      863.35      875.99     92.04 o 
 -14  14   5      249.51      257.24     88.73 o 
 -12  14   5     1419.51     1525.86    106.66 o 
 -10  14   5      449.19      487.70     97.60 o 
  -8  14   5     3114.95     3335.00    167.84 o 
  -6  14   5      109.17      209.50     96.48 o 
  -4  14   5     8287.92     9117.36    523.90 o 
  -2  14   5      601.16      728.84    102.99 o 
   0  14   5      216.11      312.60    109.39 o 
   2  14   5     2526.06     2270.71    116.44 o 
   4  14   5      646.50      594.55    108.03 o 
   6  14   5      423.94      398.54     79.93 o 
   8  14   5       47.77      107.67     71.89 o 
  10  14   5     1112.73      849.15     88.46 o 
  12  14   5       23.30       44.75     73.30 o 
 -17  15   5      865.03      787.23     95.39 o 
 -15  15   5      104.21      144.31     90.95 o 
 -13  15   5      384.14      461.16     97.30 o 
 -11  15   5      396.94      461.50     99.82 o 
  -9  15   5     3132.20     2921.37    189.80 o 
  -7  15   5      307.26      285.11    102.70 o 
  -5  15   5      671.23      619.06    103.98 o 
  -3  15   5      840.79      856.36    112.01 o 
  -1  15   5       16.18       53.62    109.79 o 
   1  15   5     2212.61     2115.29    120.88 o 
   3  15   5      356.85      340.38    113.13 o 
   5  15   5     1009.05      854.68     98.06 o 
   7  15   5      931.43      792.24     88.34 o 
 -12  16   5     2508.94     2165.80    183.52 o 
 -10  16   5     1213.15     1195.06    109.79 o 
  -8  16   5      356.85      338.18    109.39 o 
  -6  16   5      439.52      478.72    112.94 o 
  -4  16   5      986.20      917.14    122.98 o 
  -2  16   5     2054.25     1930.11    137.32 o 
   0  16   5      846.12      715.17    127.54 o 
   2  16   5     2151.77     1544.65    150.84 o 
 -36   0   6      983.25     1058.59     80.94 o 
 -34   0   6     1201.76     1115.98    338.81 o 
 -32   0   6      342.72      260.38     73.20 o 
 -30   0   6     1725.81     1889.14     77.55 o 
 -28   0   6     1151.46     1199.97     75.42 o 
 -26   0   6      275.62      305.01     75.42 o 
 -24   0   6     1808.93     2016.01     78.73 o 
 -22   0   6     1031.80     1027.22     75.42 o 
 -20   0   6     7305.71     6803.59    112.94 o 
 -18   0   6      150.56      316.85     77.64 o 
 -16   0   6     6352.28     7164.33    261.95 o 
 -14   0   6     2032.88     2953.80     99.82 o 
 -12   0   6     8432.79     7580.78   1701.89 o 
 -10   0   6    16490.26    14538.95    621.15 o 
  -8   0   6    63899.07    62395.19   6076.62 o 
  -6   0   6      726.85      564.19     87.99 o 
  -4   0   6     5805.54     5921.72    110.85 o 
  -2   0   6       62.69       65.17     88.65 o 
   0   0   6    97650.08   100220.55   1640.72 o 
   2   0   6     7169.19     5870.77    274.50 o 
   4   0   6    14872.21    12924.76   2258.73 o 
   6   0   6    10340.80    12333.95    475.28 o 
   8   0   6     1197.21     1451.68    191.36 o 
  10   0   6     2416.69     2823.76    108.23 o 
  12   0   6     1342.53     1627.13    178.82 o 
  14   0   6     3883.45     4180.98    426.65 o 
  16   0   6     4621.77     5358.08    517.63 o 
  18   0   6     4986.02     6064.32    175.68 o 
  20   0   6     3674.26     3874.71    254.11 o 
  22   0   6     3003.32     3356.68    123.92 o 
  24   0   6      385.72      289.50     89.41 o 
  26   0   6      335.18      266.66     79.86 o 
 -37   1   6      863.13      838.15     58.38 o 
 -35   1   6       86.09       51.44     54.10 o 
 -33   1   6      306.43      346.42     56.60 o 
 -31   1   6     1766.99     1974.39     81.96 o 
 -29   1   6       45.18       98.04     51.76 o 
 -27   1   6     3631.82     3414.59    233.25 o 
 -25   1   6      623.29      639.99     50.74 o 
 -23   1   6     2393.56     2540.74     55.67 o 
 -21   1   6     1766.16     1904.81     59.61 o 
 -19   1   6      367.59      320.80     52.33 o 
 -17   1   6    53964.00    53675.75   2115.22 o 
 -15   1   6      102.42       92.19     59.91 o 
 -13   1   6     1192.84      901.48     64.05 o 
 -11   1   6     7788.31     7078.86    519.35 o 
  -9   1   6     5521.00     5088.22    274.46 o 
  -7   1   6     9441.08    10403.57    495.58 o 
  -5   1   6     8058.83     6952.89    450.99 o 
  -3   1   6    13223.88    12081.27    896.56 o 
  -1   1   6     2250.23     2282.90     91.74 o 
   1   1   6     5580.35     6011.61     75.17 o 
   3   1   6     3802.40     3603.33    140.82 o 
   5   1   6     1997.04     1866.08    254.48 o 
   7   1   6     3407.02     3478.44    294.32 o 
   9   1   6      197.52      273.14     51.69 o 
  11   1   6      267.56      385.00     50.12 o 
  13   1   6       33.84      158.87     51.25 o 
  15   1   6       20.00       42.77     51.25 o 
  17   1   6     4394.10     5080.01    173.88 o 
  19   1   6      308.99      297.61     79.69 o 
  21   1   6       81.31      243.85     46.57 o 
  23   1   6     2129.69     2135.27     56.34 o 
  25   1   6      400.36      381.60     63.97 o 
 -36   2   6     2588.81     2430.44    114.56 o 
 -34   2   6     2767.48     2835.78     59.57 o 
 -32   2   6      515.88      516.49     50.42 o 
 -30   2   6       33.30      118.84     77.88 o 
 -28   2   6     3300.64     3239.26    190.13 o 
 -26   2   6    12332.86    12848.51    557.74 o 
 -24   2   6       91.01      202.44     53.39 o 
 -22   2   6     3397.63     2827.16    114.11 o 
 -20   2   6    12215.61    11440.44    681.02 o 
 -18   2   6    12060.08    11370.54    588.65 o 
 -16   2   6     9470.52     8713.80     78.34 o 
 -14   2   6     2515.48     1919.24     82.41 o 
 -12   2   6    15784.72    13288.57   1189.07 o 
 -10   2   6     2166.52     2211.33     72.45 o 
  -8   2   6    61294.77    61505.64   2809.03 o 
  -6   2   6      482.63      470.19     60.60 o 
  -4   2   6     3290.99     2848.05    116.69 o 
  -2   2   6      746.55      883.14     62.68 o 
   0   2   6      181.74       89.73     59.93 o 
   2   2   6    32627.03    34123.42    738.98 o 
   4   2   6       12.11       89.47     56.25 o 
   6   2   6    22393.60    21486.32    817.31 o 
   8   2   6     1187.11      990.57     53.61 o 
  10   2   6    14474.28    15419.07    795.13 o 
  12   2   6       46.49      150.51     46.10 o 
  14   2   6    13096.32    12946.64    573.17 o 
  16   2   6     1151.22     1431.05     76.52 o 
  18   2   6      644.45      841.80     52.11 o 
  20   2   6     8402.78     9378.93    255.84 o 
  22   2   6        0.29       74.48     51.32 o 
  24   2   6     1337.46     1304.31     51.15 o 
  26   2   6       24.29      -31.64     56.00 o 
 -35   3   6      287.54      290.19     54.87 o 
 -33   3   6     4595.12     4956.12    151.08 o 
 -31   3   6       78.89      166.09     50.93 o 
 -29   3   6     6509.90     6491.55    238.18 o 
 -27   3   6     2269.24     2021.15    125.67 o 
 -25   3   6     5443.63     4758.78    440.58 o 
 -23   3   6       43.31       22.71     48.13 o 
 -21   3   6      625.00      620.12     52.07 o 
 -19   3   6     6556.31     5841.52    272.08 o 
 -17   3   6     1130.64     1184.46     58.21 o 
 -15   3   6    73819.25    71415.16   3665.03 o 
 -13   3   6      370.92      288.39     66.28 o 
 -11   3   6    15371.17    13853.03    433.34 o 
  -9   3   6     3239.82     3594.75    140.94 o 
  -7   3   6     1078.07     1122.59     71.14 o 
  -5   3   6    26093.09    28222.56    229.12 o 
  -3   3   6      334.03      566.59     64.58 o 
  -1   3   6    10708.69    11105.78    289.80 o 
   1   3   6      292.89      320.22     60.77 o 
   3   3   6    33715.39    32278.89   1657.27 o 
   5   3   6     1789.68     1712.50     55.97 o 
   7   3   6       14.51       38.87     53.67 o 
   9   3   6      257.59      420.98     52.46 o 
  11   3   6     4101.41     3785.20    283.84 o 
  13   3   6      786.54      617.26     52.39 o 
  15   3   6      103.40      135.50     50.89 o 
  17   3   6      992.15     1020.27     52.78 o 
  19   3   6      811.30      891.67     52.11 o 
  21   3   6      796.72      817.51     78.34 o 
  23   3   6      108.47      183.15     54.34 o 
  25   3   6      733.46      558.73     54.16 o 
 -36   4   6     1350.14     1381.97    105.05 o 
 -34   4   6     1354.85     1412.23     58.86 o 
 -32   4   6      226.85      245.02     50.08 o 
 -30   4   6      657.62      621.55     62.83 o 
 -28   4   6     4114.19     4181.34    167.99 o 
 -26   4   6    14474.60    15519.96     90.11 o 
 -24   4   6      898.46      986.98     53.67 o 
 -22   4   6    15844.58    15040.30    633.48 o 
 -20   4   6       26.20       76.52     52.88 o 
 -18   4   6     6721.86     5621.22     98.71 o 
 -16   4   6     7299.74     6521.72    153.50 o 
 -14   4   6    14960.34    14599.58    136.75 o 
 -12   4   6    74100.15    72311.77    526.42 o 
 -10   4   6     2268.02     2469.36     89.33 o 
  -8   4   6    30007.60    27852.76    915.12 o 
  -6   4   6     5436.40     5032.56     80.19 o 
  -4   4   6    26986.96    28251.51    589.57 o 
  -2   4   6     3642.81     2945.01     70.72 o 
   0   4   6    17931.56    17452.19    771.94 o 
   2   4   6    27228.90    25848.65    747.06 o 
   4   4   6      305.56      325.69     57.85 o 
   6   4   6    22532.42    20326.05    972.01 o 
   8   4   6    10912.10    10704.90    799.56 o 
  10   4   6      986.65      896.90     51.32 o 
  12   4   6     2135.09     2251.63     95.54 o 
  14   4   6     3861.51     3834.55     82.86 o 
  16   4   6     2124.02     2221.61    118.18 o 
  18   4   6      693.84      661.16     51.17 o 
  20   4   6     1728.21     1955.77     88.75 o 
  22   4   6     1878.81     2048.67    112.75 o 
  24   4   6       21.91       73.43     48.72 o 
 -35   5   6      296.90      302.00     57.24 o 
 -33   5   6     3631.51     3786.81    114.65 o 
 -31   5   6       18.69      -18.10     48.83 o 
 -29   5   6     4894.28     5136.19    204.67 o 
 -27   5   6      424.59      497.51     53.30 o 
 -25   5   6    12490.27    12722.91    654.30 o 
 -23   5   6     2376.98     2218.06     99.62 o 
 -21   5   6        6.46      -11.85     55.83 o 
 -19   5   6    18425.49    17004.72    646.61 o 
 -17   5   6     2310.84     2169.23     61.86 o 
 -15   5   6    28334.39    27138.64    918.74 o 
 -13   5   6       44.19       16.14     55.75 o 
 -11   5   6    34392.77    32643.52    476.35 o 
  -9   5   6    17631.64    17345.86    375.38 o 
  -7   5   6     2701.19     3150.79    102.33 o 
  -5   5   6    22312.40    23667.27    529.33 o 
  -3   5   6      181.00      163.71     64.57 o 
  -1   5   6    95239.80    99707.76   2948.22 o 
   1   5   6     2882.10     2992.22    155.03 o 
   3   5   6    43283.32    44298.22   1632.82 o 
   5   5   6    19294.55    18980.68    748.94 o 
   7   5   6     2017.69     2304.24     95.09 o 
   9   5   6     3021.43     3031.79    237.27 o 
  11   5   6     1568.45     1555.78    131.31 o 
  13   5   6     8429.73     8673.73    406.62 o 
  15   5   6     3448.91     4108.61    160.29 o 
  17   5   6    10221.02    10788.71    246.33 o 
  19   5   6     3060.45     3142.49     74.45 o 
  21   5   6       92.29      172.25     51.73 o 
  23   5   6      153.04      135.21     54.10 o 
 -34   6   6     2282.57     2370.50    209.20 o 
 -32   6   6      960.81     1160.28     60.32 o 
 -30   6   6       77.75      145.89     87.40 o 
 -28   6   6      161.85      214.14     54.83 o 
 -26   6   6     2144.85     2150.11    121.35 o 
 -24   6   6     2573.37     2523.22    129.50 o 
 -22   6   6    11349.92    11737.60    264.89 o 
 -20   6   6     7744.15     7083.09    144.45 o 
 -18   6   6     4578.09     4171.94     96.90 o 
 -16   6   6     4904.75     4833.82    119.09 o 
 -14   6   6     4396.91     4173.51    116.37 o 
 -12   6   6     5021.64     5058.75    105.54 o 
 -10   6   6     2818.33     3178.68     74.58 o 
  -8   6   6    35503.01    36366.61    705.02 o 
  -6   6   6     5845.31     6386.91    132.22 o 
  -4   6   6    10890.91    11160.45    421.56 o 
  -2   6   6       21.70       96.52     59.34 o 
   0   6   6    14336.25    15124.28    442.84 o 
   2   6   6    10863.19    11553.69    352.74 o 
   4   6   6       53.56       98.50     54.48 o 
   6   6   6     4385.59     4424.50    139.01 o 
   8   6   6       83.11      155.89     58.43 o 
  10   6   6     1688.89     1714.67     86.03 o 
  12   6   6      165.28      204.23     50.71 o 
  14   6   6      346.02      339.88     51.98 o 
  16   6   6      121.19      224.21     50.16 o 
  18   6   6      530.67      537.27     52.11 o 
  20   6   6      510.50      584.82     52.50 o 
  22   6   6      270.40      246.22     54.42 o 
  24   6   6      123.94      156.97     57.20 o 
 -33   7   6      107.27      126.93     66.47 o 
 -31   7   6      194.77      219.27     65.89 o 
 -29   7   6       72.14      150.39     52.64 o 
 -27   7   6      261.39      326.71     55.27 o 
 -25   7   6     5134.63     4795.42    340.60 o 
 -23   7   6     1174.65     1147.13     57.44 o 
 -21   7   6     2643.05     2569.68    159.04 o 
 -19   7   6      169.79      157.41     60.21 o 
 -17   7   6      427.55      483.19     61.13 o 
 -15   7   6     2327.37     2228.93    104.15 o 
 -13   7   6     8502.39     8635.92    312.26 o 
 -11   7   6    20695.16    19690.56    621.25 o 
  -9   7   6     2485.94     2515.88    166.27 o 
  -7   7   6     5841.08     6741.60    208.62 o 
  -5   7   6      834.98     1087.50     73.75 o 
  -3   7   6      163.58       97.96     65.35 o 
  -1   7   6      241.29      460.61     58.35 o 
   1   7   6     2599.69     2500.10     76.07 o 
   3   7   6    20044.63    19934.71    838.14 o 
   5   7   6     3652.60     3913.55    112.30 o 
   7   7   6      110.13      170.15     52.36 o 
   9   7   6      820.11      732.50     53.26 o 
  11   7   6     1567.01     1880.64     56.17 o 
  13   7   6     3961.74     3893.81    111.39 o 
  15   7   6     4183.53     4313.34     60.87 o 
  17   7   6     6868.34     7737.68    209.65 o 
  19   7   6       33.15       63.42     52.49 o 
  21   7   6     1405.88     1603.99     65.20 o 
  23   7   6      828.12      666.25     60.44 o 
 -32   8   6       50.08      -42.87     57.86 o 
 -30   8   6      401.76      445.38     58.53 o 
 -28   8   6      527.36      639.05     68.37 o 
 -26   8   6        9.76       47.99     62.82 o 
 -24   8   6        0.01       20.47     63.93 o 
 -22   8   6    10741.21    11265.38    291.32 o 
 -20   8   6      196.05      242.10     58.56 o 
 -18   8   6     9379.65     8903.84    138.12 o 
 -16   8   6       85.79      175.82     74.25 o 
 -14   8   6     1743.49     1748.35     67.96 o 
 -12   8   6     4940.15     4891.85    167.84 o 
 -10   8   6     1843.62     1783.30     83.95 o 
  -8   8   6     8700.76     8994.95     99.82 o 
  -6   8   6      617.43      735.60     86.51 o 
  -4   8   6     8514.44     8689.86    147.16 o 
  -2   8   6        6.74       60.87     63.53 o 
   0   8   6     2741.41     2972.05    106.07 o 
   2   8   6      146.89      183.00     58.92 o 
   4   8   6     5573.84     5704.88    239.53 o 
   6   8   6     6875.20     7157.38    238.63 o 
   8   8   6       29.43       26.78     60.66 o 
  10   8   6     7736.90     8085.83    231.87 o 
  12   8   6      989.86      942.96     58.48 o 
  14   8   6        0.64       81.65     51.45 o 
  16   8   6     1003.28     1027.94     56.17 o 
  18   8   6     1821.84     1677.77    106.86 o 
  20   8   6     1242.07     1119.10    110.73 o 
  22   8   6      127.46       98.40     56.82 o 
 -31   9   6       21.59      109.45     56.14 o 
 -29   9   6     1710.64     1524.37    137.20 o 
 -27   9   6      366.05      373.29     58.86 o 
 -25   9   6     2033.10     2269.99    106.49 o 
 -23   9   6     3624.75     3836.66    135.83 o 
 -21   9   6     4835.29     4782.33    133.12 o 
 -19   9   6      519.52      551.74     64.30 o 
 -17   9   6      228.58      222.70     67.30 o 
 -15   9   6       99.88      190.98     68.11 o 
 -13   9   6      161.27      225.87     75.42 o 
 -11   9   6     4357.71     4770.28     95.39 o 
  -9   9   6    10444.84    11436.31    230.58 o 
  -7   9   6     3668.19     3930.03     95.31 o 
  -5   9   6       50.81       88.37     77.61 o 
  -3   9   6     3329.85     3342.34     81.48 o 
  -1   9   6      169.35      175.50     64.76 o 
   1   9   6     3224.34     3183.45    135.60 o 
   3   9   6     1593.00     1573.96     67.27 o 
   5   9   6     6964.92     7147.19    357.26 o 
   7   9   6      733.56      745.12     56.55 o 
   9   9   6    11149.89    11175.51    601.78 o 
  11   9   6     4682.14     4607.32    216.89 o 
  13   9   6       14.62      125.38     57.04 o 
  15   9   6     1735.62     1731.17     73.35 o 
  17   9   6     2779.08     2997.72    114.56 o 
  19   9   6      843.73      754.46     57.99 o 
  21   9   6      395.63      359.86     63.13 o 
 -30  10   6      494.01      517.33     63.11 o 
 -28  10   6     4024.19     3606.89    279.16 o 
 -26  10   6      244.46      285.99     62.74 o 
 -24  10   6     1748.42     1698.76    124.97 o 
 -22  10   6      382.68      497.27     64.62 o 
 -20  10   6      114.84      154.50     62.13 o 
 -18  10   6      531.61      504.53     66.69 o 
 -16  10   6      261.75      238.96     77.26 o 
 -14  10   6     5872.04     6136.21    285.48 o 
 -12  10   6     1356.42     1350.77    141.17 o 
 -10  10   6     4908.77     5107.49    390.57 o 
  -8  10   6     3756.57     4248.23    112.94 o 
  -6  10   6     2427.01     2682.02    150.58 o 
  -4  10   6     1651.64     1750.94     90.87 o 
  -2  10   6     1244.90     1479.56     84.43 o 
   0  10   6     7229.49     7816.57    192.11 o 
   2  10   6     2853.06     2888.13    125.43 o 
   4  10   6       69.26       93.76     62.01 o 
   6  10   6      949.20      951.95     61.08 o 
   8  10   6      964.48     1004.44     59.21 o 
  10  10   6     2778.95     2765.88    127.69 o 
  12  10   6     2859.11     2644.49    117.25 o 
  14  10   6      250.72      221.42     59.23 o 
  16  10   6       35.44       61.81     59.21 o 
  18  10   6      161.02      203.87     56.96 o 
 -29  11   6      292.89      156.39     67.53 o 
 -27  11   6     3955.75     3481.81    266.70 o 
 -25  11   6     3205.43     3090.31    252.21 o 
 -23  11   6     6161.78     5876.25    470.92 o 
 -21  11   6     5606.81     5417.78    288.45 o 
 -19  11   6     5674.94     5982.43    105.09 o 
 -17  11   6       10.69       49.71     78.54 o 
 -15  11   6     2573.56     2834.56     83.95 o 
 -13  11   6     2969.75     3092.79    180.38 o 
 -11  11   6     2462.23     2672.30    109.80 o 
  -9  11   6    19302.87    21323.38   1022.70 o 
  -7  11   6     1966.61     2488.67     94.69 o 
  -5  11   6    16236.91    17532.33    130.37 o 
  -3  11   6     9543.99    10316.75    266.66 o 
  -1  11   6     1228.60     1413.17     82.11 o 
   1  11   6     1865.15     2098.87     72.88 o 
   3  11   6     1911.16     1975.74     69.22 o 
   5  11   6     6906.38     6822.43    256.98 o 
   7  11   6     3910.30     3792.20    252.75 o 
   9  11   6     4018.66     3654.77    147.16 o 
  11  11   6      309.65      358.97     56.83 o 
  13  11   6     1624.95     1530.96     81.51 o 
  15  11   6      617.68      599.84     61.16 o 
  17  11   6     1195.44     1093.52     98.71 o 
 -26  12   6     2571.08     2354.16    153.05 o 
 -24  12   6      225.71      209.73     70.80 o 
 -22  12   6      607.12      770.67     81.20 o 
 -20  12   6     2526.63     2584.13    105.09 o 
 -18  12   6     3048.26     3024.72    188.23 o 
 -16  12   6      753.10      776.48     81.27 o 
 -14  12   6     7149.82     7937.67    500.37 o 
 -12  12   6     3138.99     3723.06    285.48 o 
 -10  12   6        1.08       24.76     83.16 o 
  -8  12   6     2782.04     3321.80    180.38 o 
  -6  12   6    11156.85    11359.77    442.34 o 
  -4  12   6      812.99      933.22     90.87 o 
  -2  12   6     2532.49     2641.46     92.04 o 
   0  12   6     6361.85     6988.06     99.47 o 
   2  12   6    17269.31    18232.53    317.10 o 
   4  12   6        8.18       23.39     65.24 o 
   6  12   6     1553.58     1449.13    110.86 o 
   8  12   6     5622.09     5057.17    323.34 o 
  10  12   6      683.57      602.48     67.99 o 
  12  12   6     1249.22     1010.70     94.18 o 
  14  12   6        5.64       -4.54     61.24 o 
  16  12   6     3264.59     2790.93    194.71 o 
 -23  13   6      133.41      249.28     85.75 o 
 -21  13   6     7440.51     7205.51    211.76 o 
 -19  13   6     1176.44     1172.89    139.60 o 
 -17  13   6     2044.15     1945.35     98.82 o 
 -15  13   6      670.75      781.17     87.60 o 
 -13  13   6      256.70      389.89     84.29 o 
 -11  13   6     1891.06     2030.92     97.30 o 
  -9  13   6      702.16      807.74    109.80 o 
  -7  13   6     3450.48     3943.60    261.95 o 
  -5  13   6     3465.51     3958.64     98.25 o 
  -3  13   6     1944.66     2216.92     92.04 o 
  -1  13   6     1731.48     1880.38    100.91 o 
   1  13   6       40.80       60.83     84.17 o 
   3  13   6      308.92      319.05     73.94 o 
   5  13   6      722.22      643.61     83.08 o 
   7  13   6     3085.72     2611.65    232.74 o 
   9  13   6      949.61      809.04     76.98 o 
  11  13   6     1699.03     1366.41     92.43 o 
  13  13   6       80.97       56.20     64.66 o 
 -22  14   6      407.22      520.76    119.21 o 
 -20  14   6      186.19      171.81     84.87 o 
 -18  14   6       23.17      101.94     89.82 o 
 -16  14   6      128.27      196.38     82.63 o 
 -14  14   6      602.66      557.98     97.25 o 
 -12  14   6     2894.98     2957.71    149.01 o 
 -10  14   6      193.49      202.34     97.60 o 
  -8  14   6     3712.20     3868.46    203.91 o 
  -6  14   6      801.92      850.07     91.56 o 
  -4  14   6      107.04      172.54     97.60 o 
  -2  14   6      173.36      233.72     97.60 o 
   0  14   6       13.65       54.26    100.77 o 
   2  14   6     1178.22     1049.89    153.72 o 
   4  14   6      163.20      135.40     96.82 o 
   6  14   6     1790.28     1527.85     82.01 o 
   8  14   6      377.10      297.55     73.99 o 
  10  14   6       79.46       62.64     73.30 o 
 -17  15   6      545.90      575.30     96.48 o 
 -15  15   6     2443.75     2342.44    155.29 o 
 -13  15   6      208.48      246.26    102.04 o 
 -11  15   6      295.83      315.28     90.95 o 
  -9  15   6      673.83      785.04    109.80 o 
  -7  15   6     5368.35     5486.57    330.97 o 
  -5  15   6     6017.25     6103.85    214.89 o 
  -3  15   6     1267.53     1143.70    107.16 o 
  -1  15   6     3004.48     2967.78    122.01 o 
   1  15   6      320.00      394.76    104.19 o 
   3  15   6      596.87      479.98    159.99 o 
   5  15   6     1628.83     1359.47     94.98 o 
   7  15   6      594.92      408.65     83.35 o 
 -12  16   6       33.51       31.37    150.58 o 
 -10  16   6      226.09      263.88    105.35 o 
  -8  16   6      183.30      224.30    104.26 o 
  -6  16   6      360.97      432.86    108.42 o 
  -4  16   6       65.64       78.43    115.35 o 
  -2  16   6      881.01      792.58    122.98 o 
   0  16   6        4.18       29.43    116.06 o 
 -37   1   7     3202.08     3214.83    109.13 o 
 -35   1   7      106.98       90.03     53.71 o 
 -33   1   7     2110.39     2218.76     97.57 o 
 -31   1   7      245.32      333.26     59.32 o 
 -29   1   7     6127.39     6312.06    207.39 o 
 -27   1   7     1581.39     1619.72     54.90 o 
 -25   1   7     9807.34     8353.24    521.63 o 
 -23   1   7     7707.00     7297.01     77.90 o 
 -21   1   7     2351.08     2326.22    108.22 o 
 -19   1   7       21.46       49.72     54.10 o 
 -17   1   7     7439.42     8125.89    287.53 o 
 -15   1   7    11650.37    10224.01    520.25 o 
 -13   1   7     2531.48     2377.31    243.16 o 
 -11   1   7    17309.55    16726.46    736.71 o 
  -9   1   7     7378.27     6735.98    151.24 o 
  -7   1   7       60.15       70.46     63.88 o 
  -5   1   7     2434.85     2603.56    187.01 o 
  -3   1   7     3250.04     3049.63    214.53 o 
  -1   1   7      202.99      145.79     53.51 o 
   1   1   7     2243.78     2194.77     61.05 o 
   3   1   7     9625.51     8506.65    418.94 o 
   5   1   7      137.43      164.42     52.07 o 
   7   1   7       29.00      119.00     57.90 o 
   9   1   7      459.46      543.92     47.82 o 
  11   1   7       15.74       32.51     51.69 o 
  13   1   7     5283.97     5744.82    224.14 o 
  15   1   7     4701.58     5227.42    258.10 o 
  17   1   7     5754.00     7056.53    304.29 o 
  19   1   7      272.77      319.47     49.74 o 
  21   1   7      351.44      279.78     50.55 o 
  23   1   7      480.28      560.93     54.87 o 
  25   1   7      347.93      396.21     80.60 o 
 -36   2   7      363.77      461.13     60.21 o 
 -34   2   7      392.16      368.56     51.07 o 
 -32   2   7      205.34      261.21     60.68 o 
 -30   2   7     3876.75     3467.11    321.49 o 
 -28   2   7      679.19      707.33     50.33 o 
 -26   2   7       61.81       81.49     49.74 o 
 -24   2   7      895.04      950.82     54.26 o 
 -22   2   7      165.02      217.10     52.93 o 
 -20   2   7      386.30      527.11     54.83 o 
 -18   2   7      709.36      681.07     53.57 o 
 -16   2   7     5606.13     6077.63    174.04 o 
 -14   2   7    49221.69    40628.85   1282.84 o 
 -12   2   7     2873.36     2644.25    206.03 o 
 -10   2   7    14222.58    12827.87    760.26 o 
  -8   2   7      334.23      262.63     64.80 o 
  -6   2   7      776.91      775.55     61.64 o 
  -4   2   7      313.79      416.27     62.65 o 
  -2   2   7      789.18      843.32     61.47 o 
   0   2   7     3331.16     2865.53     76.07 o 
   2   2   7     3515.09     3563.11    153.95 o 
   4   2   7    16096.56    17279.44    696.83 o 
   6   2   7     6992.55     7894.24    381.72 o 
   8   2   7      216.30      343.10     51.69 o 
  10   2   7      221.65      233.38     47.82 o 
  12   2   7        4.31       31.65     45.24 o 
  14   2   7     3653.14     3391.07     90.11 o 
  16   2   7        2.61       55.14     48.34 o 
  18   2   7      444.03      496.94     49.12 o 
  20   2   7      934.32      807.11     53.71 o 
  22   2   7      103.33       74.65     52.89 o 
  24   2   7      649.83      573.02     51.58 o 
 -37   3   7     1964.67     1963.28    141.73 o 
 -35   3   7      271.10      339.59     55.67 o 
 -33   3   7      838.11      779.70     49.24 o 
 -31   3   7       95.19      131.55     52.44 o 
 -29   3   7     6990.78     7252.83    501.32 o 
 -27   3   7     5570.61     5069.34    415.68 o 
 -25   3   7     9790.67     8980.91    544.27 o 
 -23   3   7     8003.40     7994.39    308.98 o 
 -21   3   7     2572.18     2165.08    148.84 o 
 -19   3   7    18981.43    18136.20    518.46 o 
 -17   3   7     7712.14     7317.37    377.18 o 
 -15   3   7    67375.05    59612.39   4165.81 o 
 -13   3   7    15898.81    16951.71    750.69 o 
 -11   3   7    70450.45    64161.44   3098.55 o 
  -9   3   7    21660.22    20602.79    673.42 o 
  -7   3   7    22226.25    21779.12   1125.79 o 
  -5   3   7     4958.62     4457.23    150.78 o 
  -3   3   7     5294.29     5457.97    160.29 o 
  -1   3   7     6868.30     5930.01    198.09 o 
   1   3   7       28.74        4.41     53.20 o 
   3   3   7    45597.92    44802.43   2811.17 o 
   5   3   7    10500.06     9677.96    568.72 o 
   7   3   7    10802.54    11096.04    779.73 o 
   9   3   7     4169.22     4460.56    151.24 o 
  11   3   7    11862.60    11531.05    974.89 o 
  13   3   7     3725.65     3848.07    208.74 o 
  15   3   7     1877.61     1818.59     72.00 o 
  17   3   7     4781.72     5390.55    173.88 o 
  19   3   7     1055.30     1153.71     53.30 o 
  21   3   7      772.60      879.12     59.98 o 
  23   3   7      677.37      721.00     55.63 o 
 -36   4   7      712.25      568.72     58.01 o 
 -34   4   7     2330.35     2484.68    132.22 o 
 -32   4   7     4957.78     5032.84    356.36 o 
 -30   4   7        0.89      127.57     52.53 o 
 -28   4   7    16308.70    17068.32    575.06 o 
 -26   4   7      541.69      597.55     52.93 o 
 -24   4   7     3151.03     3157.96     60.87 o 
 -22   4   7     2915.97     2581.79    187.91 o 
 -20   4   7     5251.22     5673.25    215.08 o 
 -18   4   7    21007.37    19697.32   1097.60 o 
 -16   4   7       27.51       25.68     59.52 o 
 -14   4   7    82171.46    75512.33   3106.70 o 
 -12   4   7     4703.64     4108.27    124.97 o 
 -10   4   7     6074.58     5510.34    212.82 o 
  -8   4   7     7473.99     7137.89     86.49 o 
  -6   4   7     8894.07     9784.08    262.17 o 
  -4   4   7    28639.66    31156.63    684.58 o 
  -2   4   7     3039.33     2721.55    129.03 o 
   0   4   7   128588.92   141877.17   2972.40 o 
   2   4   7    34394.68    34437.04   1325.14 o 
   4   4   7    19786.34    19091.72   1266.05 o 
   6   4   7    17136.58    16654.19   1241.59 o 
   8   4   7     9074.04     9711.07    549.75 o 
  10   4   7     2975.98     2933.37    119.54 o 
  12   4   7     4647.83     4909.98    225.15 o 
  14   4   7     5966.48     5873.36    237.72 o 
  16   4   7     6982.91     7756.12    271.68 o 
  18   4   7       42.13       32.17     53.43 o 
  20   4   7     3582.71     3931.45    121.35 o 
  22   4   7      222.18      159.82     50.08 o 
  24   4   7        1.93       64.00     53.92 o 
 -35   5   7     1817.85     1743.75    164.23 o 
 -33   5   7      161.23      219.84     54.10 o 
 -31   5   7     1022.45     1045.12     69.73 o 
 -29   5   7     2157.36     2366.97     67.02 o 
 -27   5   7       60.45       66.14     56.04 o 
 -25   5   7     7197.64     7043.49    479.07 o 
 -23   5   7      776.40      805.65     56.14 o 
 -21   5   7     8263.42     8284.59    314.25 o 
 -19   5   7       26.84       32.67     56.36 o 
 -17   5   7    17121.65    16553.85    663.36 o 
 -15   5   7      727.74      675.75     62.03 o 
 -13   5   7     7238.38     7201.94    106.60 o 
 -11   5   7     2336.16     2114.93     68.13 o 
  -9   5   7    22208.67    24206.48    118.64 o 
  -7   5   7    30302.49    29624.49    509.41 o 
  -5   5   7    10122.35    10103.32    355.85 o 
  -3   5   7    28832.67    31550.89    507.83 o 
  -1   5   7     1761.13     1527.14     60.57 o 
   1   5   7     7047.78     6594.29    369.04 o 
   3   5   7    22337.91    23318.77    986.07 o 
   5   5   7     9987.45    10066.90    307.91 o 
   7   5   7     2367.06     2499.31     78.34 o 
   9   5   7     2111.87     2265.27    120.52 o 
  11   5   7     2846.45     2676.62    209.65 o 
  13   5   7     4001.59     4232.86    120.90 o 
  15   5   7     1047.23      971.24     69.37 o 
  17   5   7       44.10       28.73     50.42 o 
  19   5   7     1977.59     1879.73     58.86 o 
  21   5   7       11.41       79.74     52.53 o 
  23   5   7      408.14      389.94     55.67 o 
 -34   6   7      616.49      676.11     72.90 o 
 -32   6   7      199.09      336.91     71.90 o 
 -30   6   7       17.38      117.78     52.53 o 
 -28   6   7     6134.89     5212.82    179.90 o 
 -26   6   7      904.32     1014.74     52.03 o 
 -24   6   7       18.93       77.52     56.17 o 
 -22   6   7     7527.19     7458.90    178.51 o 
 -20   6   7     2154.40     2041.33     58.43 o 
 -18   6   7     1318.48     1187.54     60.41 o 
 -16   6   7      402.02      491.34     58.89 o 
 -14   6   7    20610.64    19473.82    243.61 o 
 -12   6   7    15277.06    15177.09    204.67 o 
 -10   6   7      319.85      310.54     63.71 o 
  -8   6   7     6561.58     6412.60    145.44 o 
  -6   6   7    11274.10    12579.18    182.69 o 
  -4   6   7     1063.36      988.05     62.64 o 
  -2   6   7      106.16      155.51     56.47 o 
   0   6   7    19624.79    19505.52    719.84 o 
   2   6   7     1101.61     1104.06     55.35 o 
   4   6   7     7049.25     7026.65    303.83 o 
   6   6   7      622.52      669.95     54.81 o 
   8   6   7     1993.39     2230.57    160.44 o 
  10   6   7      231.66      242.76     50.89 o 
  12   6   7       71.54       91.85     49.39 o 
  14   6   7     8137.91     8730.04    231.55 o 
  16   6   7     3017.95     3312.72    144.45 o 
  18   6   7     6467.46     6753.67    229.12 o 
  20   6   7      416.30      511.75     54.49 o 
  22   6   7      468.41      424.75     56.44 o 
 -33   7   7     1181.09     1139.47    107.77 o 
 -31   7   7        2.04       46.99     54.83 o 
 -29   7   7      518.16      512.63     52.18 o 
 -27   7   7      274.11      297.13     72.26 o 
 -25   7   7       99.05      160.84     51.25 o 
 -23   7   7      987.37      971.96     58.32 o 
 -21   7   7    10972.42    10471.28    291.61 o 
 -19   7   7     5257.04     5249.58    174.33 o 
 -17   7   7     6918.78     6603.51    220.97 o 
 -15   7   7     1440.61     1528.30     65.14 o 
 -13   7   7      112.08      142.71     63.60 o 
 -11   7   7      616.43      669.93     64.61 o 
  -9   7   7     1990.70     1976.09     72.97 o 
  -7   7   7    26036.74    25172.21    628.46 o 
  -5   7   7        8.77       -3.83     57.52 o 
  -3   7   7    16338.50    16566.34    555.59 o 
  -1   7   7      398.77      445.81     55.64 o 
   1   7   7        0.29       53.98     54.65 o 
   3   7   7     1045.88     1128.20     58.12 o 
   5   7   7     3196.74     3406.72    141.28 o 
   7   7   7     4252.00     4581.11    169.54 o 
   9   7   7       70.28       69.10     50.08 o 
  11   7   7     2197.84     2162.78     91.92 o 
  13   7   7        2.90        8.03     50.36 o 
  15   7   7      720.53      745.76     53.30 o 
  17   7   7      847.00      772.15     54.49 o 
  19   7   7      361.62      306.13     53.30 o 
  21   7   7       21.58       69.32     56.82 o 
 -32   8   7      670.28      693.97     60.28 o 
 -30   8   7      883.30     1024.40     69.87 o 
 -28   8   7     1874.14     1937.88     66.11 o 
 -26   8   7      201.88      274.14     56.96 o 
 -24   8   7      704.39      786.96     60.21 o 
 -22   8   7     2785.55     2931.17    127.69 o 
 -20   8   7     3407.40     3400.64    163.01 o 
 -18   8   7     3218.47     3203.52    118.64 o 
 -16   8   7      384.13      343.79     63.77 o 
 -14   8   7     7286.35     7600.11    182.93 o 
 -12   8   7      839.59      976.08     76.51 o 
 -10   8   7     1704.08     1775.70     90.87 o 
  -8   8   7       24.04      162.87     79.49 o 
  -6   8   7     1284.55     1727.37     74.49 o 
  -4   8   7      137.72      191.45     61.31 o 
  -2   8   7      510.76      399.58     62.53 o 
   0   8   7      204.55      192.55     56.71 o 
   2   8   7      480.29      519.73     57.73 o 
   4   8   7      798.38      825.22     56.00 o 
   6   8   7      719.94      780.53     55.35 o 
   8   8   7        4.16       25.91     76.71 o 
  10   8   7      382.64      466.73     54.58 o 
  12   8   7     1376.62     1402.21     62.49 o 
  14   8   7     3996.29     3998.47     85.52 o 
  16   8   7      577.48      556.70     55.71 o 
  18   8   7      580.31      607.92     57.00 o 
  20   8   7      237.05      205.78     55.60 o 
 -31   9   7       41.24       80.15     57.73 o 
 -29   9   7      483.06      476.05     60.74 o 
 -27   9   7      664.64      643.80     60.43 o 
 -25   9   7      388.65      452.12     59.14 o 
 -23   9   7     1108.81     1162.25     58.59 o 
 -21   9   7     7125.14     7247.86    283.00 o 
 -19   9   7     1154.42     1203.89     61.68 o 
 -17   9   7      399.53      360.95     69.11 o 
 -15   9   7     1257.32     1433.55     88.73 o 
 -13   9   7     6110.91     6398.06     94.69 o 
 -11   9   7     1824.78     1919.16     88.73 o 
  -9   9   7     3889.24     4342.50     94.26 o 
  -7   9   7    10894.81    11990.12    494.10 o 
  -5   9   7     4488.93     4384.33     87.99 o 
  -3   9   7     2883.55     3151.79    162.26 o 
  -1   9   7     1115.07     1177.09     69.73 o 
   1   9   7     1480.08     1488.94     76.18 o 
   3   9   7     7710.63     7804.95    341.94 o 
   5   9   7     2487.14     2485.35     98.05 o 
   7   9   7     4647.94     4679.76    190.42 o 
   9   9   7    10029.28    10490.60    525.71 o 
  11   9   7     1227.02     1275.11     55.97 o 
  13   9   7     1474.80     1452.89     73.35 o 
  15   9   7       43.91       51.95     54.39 o 
  17   9   7       55.07       69.52     54.10 o 
  19   9   7        7.25       -4.51     57.72 o 
 -30  10   7     1550.85     1644.48    134.21 o 
 -28  10   7      328.02      345.80     62.87 o 
 -26  10   7     9815.95    10030.98    755.73 o 
 -24  10   7        6.59       78.13     62.73 o 
 -22  10   7    11813.33    12103.58    823.81 o 
 -20  10   7      870.61      830.22     68.47 o 
 -18  10   7     2457.99     2493.53    127.69 o 
 -16  10   7     3947.19     4115.83     88.40 o 
 -14  10   7      973.32     1153.84     86.51 o 
 -12  10   7    12845.19    13495.16    964.67 o 
 -10  10   7       10.13       27.28     79.49 o 
  -8  10   7     6016.07     6455.38    255.68 o 
  -6  10   7      440.92      462.68     89.41 o 
  -4  10   7     3476.14     3763.83    134.90 o 
  -2  10   7      125.57      168.47     66.75 o 
   0  10   7     4322.04     4903.21    163.95 o 
   2  10   7     4200.66     4517.46    236.82 o 
   4  10   7     1848.04     1933.92     89.66 o 
   6  10   7     2274.94     2395.22     96.90 o 
   8  10   7       47.53       36.48     57.49 o 
  10  10   7     1025.28      964.56     57.16 o 
  12  10   7      474.72      532.45     58.41 o 
  14  10   7     2066.73     1959.08    111.83 o 
  16  10   7      115.38      213.16     59.91 o 
  18  10   7       23.17       88.02     57.99 o 
 -29  11   7       28.18       81.64     64.00 o 
 -27  11   7     1648.63     1675.29    162.10 o 
 -25  11   7     2916.72     2754.67    198.86 o 
 -23  11   7        5.43       40.94     64.19 o 
 -21  11   7        2.41       -0.02     70.63 o 
 -19  11   7      146.44      315.12     79.49 o 
 -17  11   7     6397.14     6328.63    512.92 o 
 -15  11   7     7259.89     7861.96    378.02 o 
 -13  11   7     4640.54     4762.04     89.33 o 
 -11  11   7     3293.38     3452.11     98.82 o 
  -9  11   7      963.82      872.34     89.82 o 
  -7  11   7     1685.66     1876.52     89.82 o 
  -5  11   7      831.92      924.81     91.88 o 
  -3  11   7     1540.91     1711.05     88.65 o 
  -1  11   7     1873.45     2096.07     83.45 o 
   1  11   7     1542.83     1695.06     70.23 o 
   3  11   7    18067.34    18439.52   1043.72 o 
   5  11   7      594.15      559.94     65.18 o 
   7  11   7     2182.44     1895.38    152.93 o 
   9  11   7      348.32      277.08     60.74 o 
  11  11   7       82.37      128.71     67.92 o 
  13  11   7      365.95      342.80     62.71 o 
  15  11   7       86.56       23.36     59.52 o 
 -26  12   7     2097.32     1961.46    132.89 o 
 -24  12   7      439.62      359.79     71.72 o 
 -22  12   7     5527.45     5440.82    359.20 o 
 -20  12   7     7205.32     7469.81     99.53 o 
 -18  12   7     6369.91     6624.56    279.20 o 
 -16  12   7       83.95      123.92     73.20 o 
 -14  12   7     3334.53     3248.45    174.11 o 
 -12  12   7     3749.30     4243.17    221.17 o 
 -10  12   7     1082.13     1048.84     86.43 o 
  -8  12   7    10817.03    11910.14    558.41 o 
  -6  12   7     1346.52     1544.66    142.74 o 
  -4  12   7     7246.50     8016.29    365.48 o 
  -2  12   7       33.70      108.04     83.16 o 
   0  12   7     3341.76     3537.45     81.46 o 
   2  12   7     3365.72     3299.11     82.86 o 
   4  12   7     1295.34     1281.04     76.21 o 
   6  12   7     2996.43     2665.57    253.39 o 
   8  12   7        6.57      -45.29     61.11 o 
  10  12   7     6674.58     5508.85    604.95 o 
  12  12   7      380.67      359.33     63.51 o 
  14  12   7     1176.12     1086.84     98.26 o 
 -25  13   7     4193.71     4127.68    258.81 o 
 -23  13   7     2297.13     2048.60    155.29 o 
 -21  13   7       21.32       34.34     80.40 o 
 -19  13   7      134.88      122.60     81.27 o 
 -17  13   7     2911.09     2998.71    235.28 o 
 -15  13   7     1049.53     1192.79     88.73 o 
 -13  13   7      156.22      139.26     94.11 o 
 -11  13   7     9110.96     9948.31    274.50 o 
  -9  13   7      491.59      584.35     87.60 o 
  -7  13   7     1608.52     1867.85    159.99 o 
  -5  13   7     2737.66     3103.28    191.37 o 
  -3  13   7     2551.26     2669.56     92.04 o 
  -1  13   7     4048.60     4294.67     98.70 o 
   1  13   7      546.07      606.29     81.27 o 
   3  13   7     8076.70     7953.13    299.76 o 
   5  13   7     1316.30     1353.74    107.31 o 
   7  13   7        2.56       61.94     67.25 o 
   9  13   7     1030.03      842.35     67.17 o 
  11  13   7      113.31       71.39     66.74 o 
 -22  14   7      431.27      289.86     80.94 o 
 -20  14   7     2027.17     1849.27     98.82 o 
 -18  14   7     1382.56     1426.77     87.99 o 
 -16  14   7      161.38      169.37     89.82 o 
 -14  14   7      120.23      128.62     86.51 o 
 -12  14   7        4.45       40.78     86.51 o 
 -10  14   7      362.70      491.08     88.65 o 
  -8  14   7     1971.18     2039.79     95.39 o 
  -6  14   7     2312.67     2620.93     98.25 o 
  -4  14   7     7069.32     7380.16    381.16 o 
  -2  14   7       75.99       60.22     90.22 o 
   0  14   7      741.45      733.99    100.91 o 
   2  14   7       13.66       89.09     85.11 o 
   4  14   7     1080.55      965.13     81.23 o 
   6  14   7     1016.83      951.97    110.48 o 
   8  14   7      508.26      392.14     75.27 o 
 -17  15   7      161.94      196.07     93.17 o 
 -15  15   7       33.21       94.98     89.66 o 
 -13  15   7        1.42      128.35     89.82 o 
 -11  15   7      428.68      384.19     96.02 o 
  -9  15   7        1.44       28.23     98.70 o 
  -7  15   7       56.30      100.39     99.82 o 
  -5  15   7        2.23       89.41     99.82 o 
  -3  15   7       79.56       59.95    100.91 o 
  -1  15   7     1664.69     1491.80    105.35 o 
   1  15   7      395.88      273.00    106.20 o 
   3  15   7      168.04      147.45    150.58 o 
   5  15   7      192.23      167.13     87.61 o 
 -10  16   7      452.72      320.47    100.48 o 
  -8  16   7     1784.50     1748.09    112.01 o 
  -6  16   7       12.14      103.53    104.26 o 
  -4  16   7     4849.95     4297.87    396.85 o 
 -38   0   8       33.65      141.17    128.62 o 
 -36   0   8     1324.26     1318.21     80.94 o 
 -34   0   8      373.13      462.86     75.42 o 
 -32   0   8     2993.38     3136.67    426.65 o 
 -30   0   8      104.84      138.03     73.20 o 
 -28   0   8     9918.78     9880.20    914.47 o 
 -26   0   8     3723.92     3553.05    365.48 o 
 -24   0   8     6387.02     5353.96    552.14 o 
 -22   0   8     6141.95     5882.66     86.51 o 
 -20   0   8     7593.50     6898.55     90.95 o 
 -18   0   8       47.25      315.28     79.86 o 
 -16   0   8     1759.41     2246.34    404.69 o 
 -14   0   8      127.91       91.92     88.65 o 
 -12   0   8     2478.31     2136.94    559.98 o 
 -10   0   8     3955.69     4228.67    327.83 o 
  -8   0   8       24.77       65.45     92.55 o 
  -6   0   8    32222.35    29843.43    489.39 o 
  -4   0   8    24840.61    21910.12   1381.91 o 
  -2   0   8     5406.62     5043.08    266.66 o 
   0   0   8    23652.31    21636.91   2500.29 o 
   2   0   8      218.51      317.55     66.98 o 
   4   0   8      304.96      296.94     64.07 o 
   6   0   8     1736.25     1665.67     68.59 o 
   8   0   8     4616.45     4115.81    859.57 o 
  10   0   8     1658.40     1637.05    152.15 o 
  12   0   8      569.96      653.37     73.10 o 
  14   0   8     5335.26     5061.19    894.08 o 
  16   0   8     4812.17     5129.98    243.13 o 
  18   0   8     1362.58     1463.98     70.85 o 
  20   0   8     4319.80     4673.62    277.64 o 
  22   0   8      589.22      668.04     77.55 o 
 -37   1   8      220.81      173.79     55.96 o 
 -35   1   8     1854.15     1709.29    111.97 o 
 -33   1   8     1239.90     1398.61     54.46 o 
 -31   1   8      243.49      286.45     49.48 o 
 -29   1   8     3050.56     2699.62    263.53 o 
 -27   1   8     1711.36     1845.57     82.41 o 
 -25   1   8      816.86      698.94     64.94 o 
 -23   1   8      890.58      770.11     53.30 o 
 -21   1   8      776.58     1144.08     54.90 o 
 -19   1   8     4543.12     4059.80    406.52 o 
 -17   1   8     3826.49     3292.23    247.18 o 
 -15   1   8     6704.96     6364.62    383.07 o 
 -13   1   8    30710.98    31359.39   2648.28 o 
 -11   1   8     1755.71     1844.58    135.86 o 
  -9   1   8    11175.86    11795.43    699.13 o 
  -7   1   8     6163.31     6404.80    365.77 o 
  -5   1   8      373.50      387.49     60.24 o 
  -3   1   8      910.74      836.50     60.68 o 
  -1   1   8     7798.65     8805.78    263.99 o 
   1   1   8      581.97      661.47     53.71 o 
   3   1   8       32.19       87.89     50.89 o 
   5   1   8      172.95      272.42     47.77 o 
   7   1   8      213.78      204.51     47.71 o 
   9   1   8      900.90      950.24     64.21 o 
  11   1   8      213.57      200.49     51.69 o 
  13   1   8      165.99      144.50     50.12 o 
  15   1   8       54.78       69.09     45.23 o 
  17   1   8     1088.28     1122.12     52.11 o 
  19   1   8       17.13       41.01     49.48 o 
  21   1   8       19.10      123.42     50.09 o 
  23   1   8        2.81       19.11     50.10 o 
 -38   2   8      367.83      382.56     57.24 o 
 -36   2   8     1605.98     1518.59    171.61 o 
 -34   2   8      222.06      271.97     53.30 o 
 -32   2   8     8722.62     9440.07    566.33 o 
 -30   2   8      132.81      234.38     53.24 o 
 -28   2   8    22310.60    22666.94    699.70 o 
 -26   2   8     1260.55     1220.97     54.83 o 
 -24   2   8    10012.69     9870.21    645.92 o 
 -22   2   8     4512.76     4028.29    325.50 o 
 -20   2   8      563.49      708.15     86.03 o 
 -18   2   8    12054.21     9802.47    508.95 o 
 -16   2   8     5876.92     5631.90    367.90 o 
 -14   2   8   120313.33   116747.52   4271.10 o 
 -12   2   8    10126.25     9517.01    223.23 o 
 -10   2   8     4509.05     4427.86     72.88 o 
  -8   2   8     2643.62     2426.31    137.65 o 
  -6   2   8      588.78      820.81     63.67 o 
  -4   2   8    25835.61    25851.89   1487.01 o 
  -2   2   8     3037.50     3541.24     67.05 o 
   0   2   8    15502.25    12752.69    642.46 o 
   2   2   8     6230.62     6530.58    236.63 o 
   4   2   8     3644.56     3367.35    219.61 o 
   6   2   8       37.63      107.41     49.32 o 
   8   2   8      243.98      285.53     71.54 o 
  10   2   8     3877.43     4007.78    210.55 o 
  12   2   8      259.01      252.17     48.72 o 
  14   2   8    20038.50    21264.71    871.20 o 
  16   2   8      106.82      103.64     60.68 o 
  18   2   8     2067.65     2422.40    121.35 o 
  20   2   8       22.16       99.16     52.14 o 
  22   2   8     1334.78     1471.71    211.01 o 
 -37   3   8      601.85      572.48     71.09 o 
 -35   3   8      899.03      923.98     63.87 o 
 -33   3   8       73.42       22.12     50.42 o 
 -31   3   8      407.84      450.90     52.53 o 
 -29   3   8     1725.43     1843.15     78.34 o 
 -27   3   8     7330.15     7741.45     66.56 o 
 -25   3   8      132.07      168.23     53.71 o 
 -23   3   8     1020.43      920.61     69.77 o 
 -21   3   8     2769.02     2284.89    124.67 o 
 -19   3   8     1295.69     1458.31     96.13 o 
 -17   3   8    19791.29    17568.08   1012.47 o 
 -15   3   8      208.27      189.00     53.30 o 
 -13   3   8    22902.86    23290.25    133.52 o 
 -11   3   8    10108.78     9060.15    599.97 o 
  -9   3   8      300.12      380.70     62.08 o 
  -7   3   8     1082.90     1290.30     66.45 o 
  -5   3   8     3117.18     3615.36     74.31 o 
  -3   3   8    14066.93    15019.61    148.97 o 
  -1   3   8    10815.48    10821.10    265.47 o 
   1   3   8    19662.04    21458.07    364.48 o 
   3   3   8    20255.60    19114.82   1194.95 o 
   5   3   8     2241.84     2521.47    180.22 o 
   7   3   8     2791.47     3525.85    134.56 o 
   9   3   8       51.61       70.67     58.86 o 
  11   3   8     3524.68     3408.11    167.09 o 
  13   3   8      101.42      125.39     44.74 o 
  15   3   8      465.29      415.52     48.16 o 
  17   3   8     1741.64     1880.48     93.21 o 
  19   3   8        4.19       33.35     51.32 o 
  21   3   8        2.66       50.04     53.71 o 
  23   3   8        1.00       66.02     55.25 o 
 -36   4   8       76.32      190.01     56.44 o 
 -34   4   8      470.98      419.42     54.10 o 
 -32   4   8      394.87      475.06     63.91 o 
 -30   4   8       38.84       76.65     51.48 o 
 -28   4   8     1879.35     2078.74    105.50 o 
 -26   4   8     4207.42     4697.89    175.69 o 
 -24   4   8     2924.56     3106.44     62.68 o 
 -22   4   8    10987.29    10009.36    684.64 o 
 -20   4   8    17729.55    15670.62    926.44 o 
 -18   4   8     6201.04     5310.89    123.16 o 
 -16   4   8     7492.88     6891.73    243.61 o 
 -14   4   8    24449.24    22972.31    720.87 o 
 -12   4   8     5189.47     4949.11    269.42 o 
 -10   4   8    13553.16    12105.01    382.17 o 
  -8   4   8     1999.42     1579.05     64.32 o 
  -6   4   8    10332.58    10304.22    124.07 o 
  -4   4   8    65477.48    69997.50   1248.84 o 
  -2   4   8     5495.31     6006.85    179.76 o 
   0   4   8    58861.97    57976.42    899.92 o 
   2   4   8      665.83      470.65     52.14 o 
   4   4   8     9783.78    10144.75    527.07 o 
   6   4   8     4948.52     5180.59    142.18 o 
   8   4   8     9553.89    10189.88    579.60 o 
  10   4   8    12107.48    12308.56    652.95 o 
  12   4   8     1077.04     1123.99     52.11 o 
  14   4   8     4926.33     5138.13    237.27 o 
  16   4   8      442.74      498.58     50.96 o 
  18   4   8     2449.71     2281.89     70.64 o 
  20   4   8      294.96      426.96     53.30 o 
  22   4   8       11.93       91.37     59.43 o 
 -35   5   8        4.96      144.81     56.58 o 
 -33   5   8     1106.17     1076.04     62.49 o 
 -31   5   8     9975.06    10309.30    477.71 o 
 -29   5   8     9476.96     9017.21    608.12 o 
 -27   5   8     7240.52     7423.51    195.16 o 
 -25   5   8     2289.00     2401.64     71.59 o 
 -23   5   8        0.83       27.52     56.53 o 
 -21   5   8     4096.40     4020.38     86.94 o 
 -19   5   8      654.21      549.88     55.01 o 
 -17   5   8    15822.59    14339.32    555.14 o 
 -15   5   8    44514.05    43556.59   1381.51 o 
 -13   5   8    30256.03    28844.43    887.48 o 
 -11   5   8    28044.96    26659.70    608.01 o 
  -9   5   8     1157.96     1108.99     63.35 o 
  -7   5   8      573.06      437.56     62.09 o 
  -5   5   8     6119.32     7171.40    103.69 o 
  -3   5   8    33601.20    35468.84    947.72 o 
  -1   5   8    12267.48    11787.56    393.43 o 
   1   5   8    12546.88    12428.79    631.81 o 
   3   5   8    49313.55    51043.34   2186.87 o 
   5   5   8      914.76     1006.02     51.22 o 
   7   5   8     1417.84     1694.89     73.11 o 
   9   5   8     1408.75     1555.77     53.22 o 
  11   5   8     2653.31     2551.13     97.54 o 
  13   5   8    11893.17    12271.81   1031.49 o 
  15   5   8     1252.47     1300.26     53.30 o 
  17   5   8     6975.82     7253.57    265.50 o 
  19   5   8       16.31       22.06     53.43 o 
  21   5   8      200.86       86.63     55.25 o 
 -36   6   8      158.70      178.47     59.73 o 
 -34   6   8     1253.42     1266.51    125.43 o 
 -32   6   8      778.91      801.31     57.94 o 
 -30   6   8      208.45      235.17     56.53 o 
 -28   6   8       11.41      124.00     52.95 o 
 -26   6   8     5039.41     5101.79     78.79 o 
 -24   6   8      432.40      515.91     54.71 o 
 -22   6   8      167.73      124.46     54.01 o 
 -20   6   8    22014.70    21505.40    307.00 o 
 -18   6   8      374.37      485.20     59.68 o 
 -16   6   8     5398.74     5239.26    116.37 o 
 -14   6   8     2615.58     2508.66    101.88 o 
 -12   6   8        2.63       49.50     57.00 o 
 -10   6   8     3617.76     3221.96    123.62 o 
  -8   6   8     3024.89     3304.64     66.63 o 
  -6   6   8     5780.30     5728.35    124.07 o 
  -4   6   8     4566.09     4911.30     73.79 o 
  -2   6   8     8297.73     8600.77    342.32 o 
   0   6   8      848.63      831.73     59.32 o 
   2   6   8      392.88      551.68     54.69 o 
   4   6   8     2484.09     2490.28    102.33 o 
   6   6   8     1830.68     2028.07     88.72 o 
   8   6   8      527.72      574.53     59.09 o 
  10   6   8     4288.29     4528.93    171.16 o 
  12   6   8     1070.50     1140.06     91.01 o 
  14   6   8       12.10       47.31     51.73 o 
  16   6   8        0.55       34.80     49.74 o 
  18   6   8        6.58        1.22     52.53 o 
  20   6   8      380.42      323.94     55.28 o 
 -35   7   8      402.96      421.83     59.70 o 
 -33   7   8      247.36      276.44     58.43 o 
 -31   7   8     2692.59     2704.11    246.33 o 
 -29   7   8      654.98      751.57     56.85 o 
 -27   7   8       40.13      155.62     59.32 o 
 -25   7   8       26.30       93.31     55.73 o 
 -23   7   8      420.34      452.56     52.14 o 
 -21   7   8      186.85      239.71     57.69 o 
 -19   7   8     2756.57     2817.80     64.70 o 
 -17   7   8      102.89      149.69     59.28 o 
 -15   7   8     9893.88    10712.17    310.30 o 
 -13   7   8     1283.03     1449.65     65.01 o 
 -11   7   8     2760.46     2819.21     70.35 o 
  -9   7   8      303.44      313.89     62.64 o 
  -7   7   8       36.83      146.96     70.48 o 
  -5   7   8     1448.55     1240.95     62.24 o 
  -3   7   8      761.11      754.00     60.99 o 
  -1   7   8     6855.63     6985.23    257.98 o 
   1   7   8     1807.78     1971.62     57.40 o 
   3   7   8      370.36      400.45     57.54 o 
   5   7   8     2040.46     2072.05    106.85 o 
   7   7   8     3998.30     3914.34    134.48 o 
   9   7   8     2506.74     2545.69    117.28 o 
  11   7   8      405.66      546.11     51.32 o 
  13   7   8     2297.85     2183.43     84.67 o 
  15   7   8     1994.16     2113.35     58.55 o 
  17   7   8     1400.20     1353.65     76.98 o 
  19   7   8      240.90      141.06     66.56 o 
 -34   8   8       76.10      126.58     68.29 o 
 -32   8   8       14.02       82.92     58.24 o 
 -30   8   8       26.49       25.31     57.69 o 
 -28   8   8       93.16      216.45     59.39 o 
 -26   8   8       60.21      225.72     58.53 o 
 -24   8   8     3065.47     3148.98     87.14 o 
 -22   8   8        4.23       71.06     52.75 o 
 -20   8   8     7774.94     7928.02    382.17 o 
 -18   8   8      614.70      647.91     61.05 o 
 -16   8   8        5.63       23.59     64.61 o 
 -14   8   8      456.80      505.55     66.57 o 
 -12   8   8     3368.97     3622.64     77.43 o 
 -10   8   8     8532.65     8884.61    333.72 o 
  -8   8   8    16945.88    17096.80    516.81 o 
  -6   8   8     5663.21     6179.32    263.53 o 
  -4   8   8     2759.27     2579.48     72.90 o 
  -2   8   8    10905.35    11666.14    539.99 o 
   0   8   8       17.25        8.87     56.66 o 
   2   8   8     1211.06     1239.10     58.59 o 
   4   8   8     2027.81     1977.51     60.06 o 
   6   8   8    12539.04    12827.12    673.95 o 
   8   8   8     1579.31     1777.16    112.02 o 
  10   8   8     6385.95     6442.34    348.21 o 
  12   8   8     1700.39     1484.55     54.87 o 
  14   8   8      108.85      121.29     51.65 o 
  16   8   8      438.41      323.43     55.93 o 
  18   8   8      168.16      207.58     56.82 o 
 -33   9   8     2571.23     2419.02    843.89 o 
 -31   9   8     1407.34     1475.83    122.26 o 
 -29   9   8     8039.14     7555.36    634.70 o 
 -27   9   8     1044.98     1170.10     68.02 o 
 -25   9   8     1153.49     1360.76    100.00 o 
 -23   9   8     3201.02     3139.40    150.31 o 
 -21   9   8     3373.23     3522.30    151.69 o 
 -19   9   8     4381.84     4581.17     77.54 o 
 -17   9   8       16.70       40.62     68.51 o 
 -15   9   8     9852.28    10916.29    241.56 o 
 -13   9   8       67.65       52.11     74.29 o 
 -11   9   8     2635.60     2721.33     79.77 o 
  -9   9   8      820.90      735.17     79.49 o 
  -7   9   8     1001.98     1095.83     76.51 o 
  -5   9   8       29.57       77.33     67.05 o 
  -3   9   8     8185.62     8369.07    439.45 o 
  -1   9   8     4436.33     4648.05    237.61 o 
   1   9   8     3848.15     4212.87    199.69 o 
   3   9   8     2273.05     2494.63    140.82 o 
   5   9   8      174.14      167.75     53.83 o 
   7   9   8      261.78      336.30     53.67 o 
   9   9   8       30.22      105.57     55.84 o 
  11   9   8     1366.29     1152.42     56.41 o 
  13   9   8       13.97       35.87     56.04 o 
  15   9   8       29.08       44.91     54.56 o 
  17   9   8      629.14      591.17     83.32 o 
 -30  10   8       67.19      162.06     63.40 o 
 -28  10   8     1777.68     1600.98    154.71 o 
 -26  10   8     1648.97     1535.56    105.50 o 
 -24  10   8     3260.10     3289.28    192.89 o 
 -22  10   8     6285.48     6373.23    341.87 o 
 -20  10   8        5.28       33.20     69.70 o 
 -18  10   8        8.60       19.15     43.11 o 
 -16  10   8     1028.61     1028.98     83.13 o 
 -14  10   8     4951.24     5125.15    185.09 o 
 -12  10   8      293.88      319.10     78.54 o 
 -10  10   8      486.20      430.89     79.86 o 
  -8  10   8     6645.51     7535.79     98.25 o 
  -6  10   8      138.95      339.69     86.43 o 
  -4  10   8     3554.88     3604.73    113.65 o 
  -2  10   8      815.93      812.15     69.07 o 
   0  10   8     4291.93     4730.07    310.38 o 
   2  10   8      496.84      490.86     59.26 o 
   4  10   8       31.88      114.83     56.85 o 
   6  10   8      270.20      325.26     54.86 o 
   8  10   8       29.36       97.90     64.83 o 
  10  10   8      803.16      739.27     56.81 o 
  12  10   8      401.65      284.50     56.81 o 
  14  10   8      113.24      117.58     56.96 o 
  16  10   8      166.40      248.72     59.20 o 
 -29  11   8     2559.29     2384.84    292.69 o 
 -27  11   8      175.23      220.11     86.49 o 
 -25  11   8     5377.84     5398.00    432.43 o 
 -23  11   8      164.63      160.88     69.35 o 
 -21  11   8     9764.31    10121.52    512.92 o 
 -19  11   8     1067.95     1052.41     76.51 o 
 -17  11   8    12634.45    13529.87    944.28 o 
 -15  11   8     6083.14     6357.19    136.47 o 
 -13  11   8     3205.99     3220.79     86.27 o 
 -11  11   8    10658.80    11882.17    106.20 o 
  -9  11   8     1291.30     1324.77    136.47 o 
  -7  11   8     8839.35     9976.28    254.11 o 
  -5  11   8     1006.92     1066.79     82.10 o 
  -3  11   8     6641.29     6993.43    100.07 o 
  -1  11   8     4494.68     4638.62    167.54 o 
   1  11   8     1234.50     1355.12     79.69 o 
   3  11   8    10901.22    10802.89    723.58 o 
   5  11   8      663.54      697.12     63.85 o 
   7  11   8     5401.50     5216.03    489.74 o 
   9  11   8       21.26       60.40     58.81 o 
  11  11   8     3152.88     2731.72    208.74 o 
  13  11   8      129.47       73.03     60.94 o 
  15  11   8      736.12      531.92     97.35 o 
 -26  12   8        0.48       72.42     70.31 o 
 -24  12   8        3.64      -15.77     46.05 o 
 -22  12   8       29.15       41.86     80.40 o 
 -20  12   8     2434.31     2361.57     82.08 o 
 -18  12   8     1431.07     1539.75     85.75 o 
 -16  12   8     2367.16     2369.95    183.52 o 
 -14  12   8     9688.39    10134.01    103.98 o 
 -12  12   8       19.64       94.11    112.94 o 
 -10  12   8     1117.92     1212.60     88.73 o 
  -8  12   8     1547.41     1722.28     88.65 o 
  -6  12   8     3476.98     3889.09     90.22 o 
  -4  12   8     3692.40     4183.97    117.64 o 
  -2  12   8     6412.49     6932.15    271.36 o 
   0  12   8     9258.34     9801.95    251.76 o 
   2  12   8     2862.61     2810.12    145.35 o 
   4  12   8     2084.51     2110.23    147.61 o 
   6  12   8     1346.55     1138.80    119.99 o 
   8  12   8      526.52      488.59     61.16 o 
  10  12   8     2658.50     2267.31    228.67 o 
  12  12   8      153.47       99.26     64.66 o 
 -25  13   8      316.51      197.64     88.40 o 
 -23  13   8      168.41      218.03     79.86 o 
 -21  13   8     1925.78     1908.02    130.19 o 
 -19  13   8      558.80      530.64     76.51 o 
 -17  13   8      192.08      232.25    169.41 o 
 -15  13   8       18.15      -12.55     82.63 o 
 -13  13   8      489.51      551.11     84.29 o 
 -11  13   8     4337.52     4657.63    197.64 o 
  -9  13   8      830.33      955.41     91.56 o 
  -7  13   8     5987.84     6408.81    170.97 o 
  -5  13   8      404.20      429.05     87.60 o 
  -3  13   8     1164.34     1302.49     94.10 o 
  -1  13   8     1108.67      822.68    328.13 o 
   1  13   8      253.71      259.18     73.38 o 
   3  13   8     2768.63     2527.32    160.29 o 
   5  13   8        2.23       45.09     66.73 o 
   7  13   8     3131.80     2687.86    324.66 o 
   9  13   8       71.70      109.68     63.51 o 
 -22  14   8     1111.27      906.03    180.39 o 
 -20  14   8      775.66      735.55     87.10 o 
 -18  14   8      269.20      270.41     89.82 o 
 -16  14   8        4.65       -4.71     88.73 o 
 -14  14   8      232.24      293.32     88.73 o 
 -12  14   8      948.46     1023.01     95.08 o 
 -10  14   8      235.95      283.54     92.85 o 
  -8  14   8      516.15      553.01     88.73 o 
  -6  14   8      757.03      841.01     99.82 o 
  -4  14   8      508.89      528.58     92.85 o 
  -2  14   8      721.70      661.80     89.82 o 
   0  14   8      309.06      287.41    117.64 o 
   2  14   8     3810.11     3520.55     97.22 o 
   4  14   8       10.12       -8.64     75.55 o 
   6  14   8      156.09      110.67     70.87 o 
 -17  15   8      819.03      771.60    123.92 o 
 -15  15   8       20.37       -0.21     83.51 o 
 -13  15   8      755.37      719.92     98.25 o 
 -11  15   8      900.99      976.08    130.19 o 
  -9  15   8     1124.88     1145.11     95.39 o 
  -7  15   8     3852.93     3954.36    108.42 o 
  -5  15   8      140.95      224.43     98.70 o 
  -3  15   8      648.25      627.36    103.13 o 
  -1  15   8      467.68      534.22    108.09 o 
   1  15   8     1329.27     1199.55    254.11 o 
   3  15   8     3360.85     2604.18    258.00 o 
 -37   1   9        1.44       64.90     54.10 o 
 -35   1   9     2528.13     2162.95    128.14 o 
 -33   1   9       22.25      121.59     54.34 o 
 -31   1   9    12950.78    13981.79    110.82 o 
 -29   1   9     3932.54     3506.41    274.85 o 
 -27   1   9     3842.28     3407.10    303.38 o 
 -25   1   9     9512.79     8054.40    404.36 o 
 -23   1   9     9395.86     7384.03    621.93 o 
 -21   1   9     3933.43     3762.85    112.79 o 
 -19   1   9       59.10      176.64     55.01 o 
 -17   1   9    32349.48    25109.65   2494.51 o 
 -15   1   9    22658.68    19320.96   1495.62 o 
 -13   1   9       56.14      207.48     59.57 o 
 -11   1   9    12135.49    10628.58    634.83 o 
  -9   1   9     4909.54     5032.50    303.22 o 
  -7   1   9      211.53      272.69     60.50 o 
  -5   1   9      310.94      235.01     53.87 o 
  -3   1   9    11319.83    10640.48    435.60 o 
  -1   1   9    19768.05    20089.24    832.98 o 
   1   1   9     3389.16     2893.14    223.69 o 
   3   1   9     5523.08     5228.53    293.87 o 
   5   1   9        6.87      -13.13     55.52 o 
   7   1   9     6040.60     5238.78    331.91 o 
   9   1   9      411.25      463.07     48.77 o 
  11   1   9     1337.97     1284.22     89.20 o 
  13   1   9     3738.54     3991.96    197.44 o 
  15   1   9     1093.10     1202.74     53.26 o 
  17   1   9     1343.70     1169.02     57.96 o 
  19   1   9      440.60      543.83     76.84 o 
  21   1   9      614.44      625.92     69.26 o 
 -38   2   9     3652.91     3597.77    190.03 o 
 -36   2   9      554.26      655.23     56.44 o 
 -34   2   9     1617.02     1778.58    189.27 o 
 -32   2   9      811.06      869.58     56.14 o 
 -30   2   9       78.94      182.99     51.76 o 
 -28   2   9      152.00      185.23     50.71 o 
 -26   2   9     1198.66     1080.56     55.21 o 
 -24   2   9     1559.24     1408.21     63.50 o 
 -22   2   9     4783.41     4170.08    249.74 o 
 -20   2   9     1692.93     2020.97    123.35 o 
 -18   2   9      390.53      331.90     50.97 o 
 -16   2   9      438.72      501.86     59.43 o 
 -14   2   9      432.28      487.14     60.37 o 
 -12   2   9     7369.22     7532.87    421.84 o 
 -10   2   9     2235.16     1970.69     88.92 o 
  -8   2   9     1399.65     1268.81     61.27 o 
  -6   2   9     4893.40     5757.63    129.96 o 
  -4   2   9     3247.45     3308.32    182.93 o 
  -2   2   9    11744.87    12103.34    582.31 o 
   0   2   9     8986.64     8788.24    791.05 o 
   2   2   9     1456.73     1714.74     79.69 o 
   4   2   9     2726.05     3056.78    152.14 o 
   6   2   9     5415.72     5065.44    340.67 o 
   8   2   9        4.85       80.31     54.34 o 
  10   2   9     1535.78     1481.45     55.94 o 
  12   2   9        9.79       -3.59     44.97 o 
  14   2   9     2463.94     2808.42    110.03 o 
  16   2   9       95.13       84.13     52.46 o 
  18   2   9     1066.30     1014.27     53.71 o 
  20   2   9      296.98      316.70     90.15 o 
  22   2   9       45.28       81.87     53.31 o 
 -37   3   9      352.56      440.51     57.24 o 
 -35   3   9      161.13      217.61     53.71 o 
 -33   3   9        8.55       59.34     55.08 o 
 -31   3   9    11963.72    11908.33    758.06 o 
 -29   3   9     1754.39     1906.71     85.58 o 
 -27   3   9     9529.43     9128.60    467.75 o 
 -25   3   9       20.22       93.33     53.33 o 
 -23   3   9     2058.73     2139.32     59.73 o 
 -21   3   9     7570.56     7330.60    291.15 o 
 -19   3   9     2587.78     2422.94    181.58 o 
 -17   3   9    83297.69    83650.34   2954.47 o 
 -15   3   9     4131.14     4057.86     69.73 o 
 -13   3   9    25353.85    22850.51   1386.94 o 
 -11   3   9    21348.59    18364.56   1215.33 o 
  -9   3   9    11225.51    10778.94    700.94 o 
  -7   3   9     2472.78     1825.98     72.45 o 
  -5   3   9      965.80     1096.37     58.67 o 
  -3   3   9    75316.76    79302.25   3450.83 o 
  -1   3   9     1327.03     1298.57     53.30 o 
   1   3   9    39421.74    37663.95   1569.75 o 
   3   3   9     8132.08     7360.91    667.44 o 
   5   3   9     4009.88     4257.64    134.78 o 
   7   3   9      121.98      201.56     50.19 o 
   9   3   9     2258.91     2135.89    121.35 o 
  11   3   9    22991.02    23111.19   1778.62 o 
  13   3   9     1011.93     1194.35     76.52 o 
  15   3   9     4034.92     4451.87    197.50 o 
  17   3   9     2408.15     2467.26     99.59 o 
  19   3   9     2343.85     2575.62    117.73 o 
  21   3   9      474.07      308.80     64.75 o 
 -36   4   9        5.00      -19.75     51.40 o 
 -34   4   9       79.33      129.06     55.12 o 
 -32   4   9     3872.05     4033.88    245.42 o 
 -30   4   9     2890.97     2960.87     59.57 o 
 -28   4   9    22970.14    22520.71   1247.93 o 
 -26   4   9       35.05      111.76     53.85 o 
 -24   4   9     1000.74      810.19     55.67 o 
 -22   4   9     1041.72     1057.03     77.43 o 
 -20   4   9     2858.98     2643.37    143.18 o 
 -18   4   9     1894.51     1679.23     98.71 o 
 -16   4   9     9745.66     8256.19    405.71 o 
 -14   4   9    78344.04    73989.24   1983.74 o 
 -12   4   9    10673.69     9898.06    549.59 o 
 -10   4   9    16116.32    14806.75    432.88 o 
  -8   4   9     5131.38     4999.34    170.80 o 
  -6   4   9     2352.67     1852.89     59.50 o 
  -4   4   9      170.60      140.68     55.53 o 
  -2   4   9    13700.87    14052.65    343.19 o 
   0   4   9    66869.68    67428.05   2531.19 o 
   2   4   9      184.95      214.85     50.16 o 
   4   4   9    21865.47    21601.58   1666.33 o 
   6   4   9       37.69       29.47     50.08 o 
   8   4   9    16431.39    16060.39   1420.78 o 
  10   4   9     2636.80     2923.21     96.45 o 
  12   4   9      248.35      207.94     46.58 o 
  14   4   9     7879.54     9130.28    359.98 o 
  16   4   9      296.86      266.49     48.72 o 
  18   4   9     2230.90     2529.21     85.13 o 
  20   4   9        0.02       91.91     53.22 o 
 -37   5   9      347.80      360.24     58.01 o 
 -35   5   9      289.56      292.48     52.01 o 
 -33   5   9      184.31      258.97     53.33 o 
 -31   5   9       14.07      -50.42     50.42 o 
 -29   5   9     2298.66     2218.69     61.13 o 
 -27   5   9      885.03      843.97     57.94 o 
 -25   5   9    13026.14    12979.14    551.06 o 
 -23   5   9      411.88      399.26     53.88 o 
 -21   5   9    16791.69    17375.11    268.48 o 
 -19   5   9    10127.70    10777.90    518.46 o 
 -17   5   9     2089.33     1901.20     74.71 o 
 -15   5   9     2704.38     2847.69     97.59 o 
 -13   5   9       15.47      102.50     59.17 o 
 -11   5   9      361.56      417.12     59.89 o 
  -9   5   9     2114.25     1781.48     63.40 o 
  -7   5   9     6929.00     6962.77    254.93 o 
  -5   5   9     3319.20     3255.58     63.26 o 
  -3   5   9    15259.78    15738.16    542.91 o 
  -1   5   9       72.24      134.93     60.36 o 
   1   5   9     3513.96     3832.94    161.38 o 
   3   5   9     7931.30     8279.51    274.22 o 
   5   5   9     2805.23     2769.61    108.67 o 
   7   5   9     5200.02     5107.14    316.48 o 
   9   5   9     2141.58     2013.91    162.10 o 
  11   5   9     3692.82     4065.50    176.59 o 
  13   5   9      162.09      231.93     51.14 o 
  15   5   9       57.26       51.01     50.89 o 
  17   5   9      506.54      472.00     52.00 o 
  19   5   9       13.12       65.40     54.10 o 
 -36   6   9        9.38      -16.35     58.86 o 
 -34   6   9      343.95      308.99     51.72 o 
 -32   6   9      531.74      688.66     57.62 o 
 -30   6   9     3196.04     3182.87     75.17 o 
 -28   6   9    14566.46    15429.49    443.75 o 
 -26   6   9      204.93      185.70     52.38 o 
 -24   6   9      325.40      444.33     56.21 o 
 -22   6   9      654.13      645.01     57.94 o 
 -20   6   9      242.47      353.14     56.65 o 
 -18   6   9     5860.31     5771.32     68.63 o 
 -16   6   9     3649.33     3676.03     88.30 o 
 -14   6   9    37687.26    36934.14    759.81 o 
 -12   6   9     3285.77     3232.19     65.40 o 
 -10   6   9     1942.28     1962.97     62.18 o 
  -8   6   9      629.75      494.50     59.11 o 
  -6   6   9     1740.51     2001.54     63.24 o 
  -4   6   9     4298.29     4533.36     61.41 o 
  -2   6   9     4576.42     5120.25    154.28 o 
   0   6   9    19580.90    20054.23    590.46 o 
   2   6   9     1339.73     1365.05     53.25 o 
   4   6   9      111.95      161.48     51.92 o 
   6   6   9     2811.96     2886.65    141.13 o 
   8   6   9     2161.22     2356.75    152.50 o 
  10   6   9      936.27      974.61     55.40 o 
  12   6   9     1720.54     1712.18     82.66 o 
  14   6   9     3321.37     3507.79    155.77 o 
  16   6   9        9.89       53.07     53.97 o 
  18   6   9     1884.82     1877.89     58.81 o 
  20   6   9      633.42      645.68     58.38 o 
 -35   7   9      222.56      213.52     59.73 o 
 -33   7   9       19.96       14.87     54.10 o 
 -31   7   9     1487.22     1568.00    150.78 o 
 -29   7   9     2409.15     2574.14    108.67 o 
 -27   7   9      836.83      942.36     56.96 o 
 -25   7   9      151.48      212.52     56.41 o 
 -23   7   9      957.46      970.30     53.12 o 
 -21   7   9       53.23      101.67     56.85 o 
 -19   7   9     3493.72     3596.26    113.97 o 
 -17   7   9      584.92      641.29     60.93 o 
 -15   7   9     2667.73     2472.27     64.82 o 
 -13   7   9      545.87      532.10     61.20 o 
 -11   7   9     3186.79     3558.09     67.43 o 
  -9   7   9     7967.60     8581.05    133.58 o 
  -7   7   9     6412.66     6414.95    214.32 o 
  -5   7   9     1354.57     1419.63     59.88 o 
  -3   7   9     1101.70     1125.22     58.27 o 
  -1   7   9     3364.98     3444.97    170.71 o 
   1   7   9      489.69      428.42     53.17 o 
   3   7   9      700.29      784.12     56.69 o 
   5   7   9     3750.19     4105.48    156.51 o 
   7   7   9     8214.60     8746.50    145.85 o 
   9   7   9       36.67      112.81     50.54 o 
  11   7   9     2081.56     2112.70     56.44 o 
  13   7   9      879.04      986.74     56.60 o 
  15   7   9      237.80      266.30     55.24 o 
  17   7   9       28.16       61.24     50.74 o 
  19   7   9        4.98       51.99     56.85 o 
 -34   8   9      597.34      515.51     62.51 o 
 -32   8   9     2627.82     2885.34    153.27 o 
 -30   8   9       55.95      118.27     58.32 o 
 -28   8   9     6987.26     6834.16    230.05 o 
 -26   8   9     1048.62     1160.88     58.21 o 
 -24   8   9      331.07      300.48     57.41 o 
 -22   8   9      483.65      453.13     54.22 o 
 -20   8   9     1585.24     1788.40     86.55 o 
 -18   8   9     4756.36     4953.22     97.72 o 
 -16   8   9     3551.25     3795.69    177.05 o 
 -14   8   9     8498.97     9311.46    162.88 o 
 -12   8   9    11222.00    11653.02    164.86 o 
 -10   8   9       25.25       83.76     71.91 o 
  -8   8   9      233.61      277.30     65.08 o 
  -6   8   9     1975.69     1948.42     92.00 o 
  -4   8   9     1202.67     1287.20     61.41 o 
  -2   8   9      676.53      638.58     59.45 o 
   0   8   9     3974.00     4004.91    184.19 o 
   2   8   9    15132.08    16647.22    489.47 o 
   4   8   9     1886.26     1884.04     83.32 o 
   6   8   9        2.87       57.39     53.00 o 
   8   8   9       22.96       50.55     59.03 o 
  10   8   9       35.55      127.89     54.36 o 
  12   8   9        4.83       66.41     53.10 o 
  14   8   9     1218.91     1058.01     54.49 o 
  16   8   9     1913.11     1795.04    102.33 o 
  18   8   9        5.15       72.60     59.29 o 
 -33   9   9       77.84      115.01     69.61 o 
 -31   9   9       32.57      100.72     67.59 o 
 -29   9   9       12.41       18.96     53.69 o 
 -27   9   9        7.79      119.04     59.42 o 
 -25   9   9     2409.53     2612.34    143.99 o 
 -23   9   9     5745.88     5806.79    282.99 o 
 -21   9   9    12500.37    12842.89    466.84 o 
 -19   9   9       77.74       86.73     61.90 o 
 -17   9   9      245.02      292.44     72.33 o 
 -15   9   9     1822.71     1902.84    130.19 o 
 -13   9   9      903.88      933.12     76.51 o 
 -11   9   9    11157.55    11766.19    177.25 o 
  -9   9   9     1897.05     2081.34     74.73 o 
  -7   9   9    10993.72    10910.64    634.83 o 
  -5   9   9      304.82      437.20     61.92 o 
  -3   9   9       45.72       91.57     59.07 o 
  -1   9   9     1955.13     2101.58    128.60 o 
   1   9   9      185.84      179.25     60.57 o 
   3   9   9      431.09      420.43     54.46 o 
   5   9   9      772.51      877.48     53.92 o 
   7   9   9     3228.86     3182.31     62.86 o 
   9   9   9     1074.63      976.17     56.96 o 
  11   9   9      426.55      379.82     52.89 o 
  13   9   9      783.89      842.45     76.56 o 
  15   9   9        7.33       19.23     60.81 o 
 -30  10   9        6.89      -15.81     63.61 o 
 -28  10   9     6532.58     6625.56    429.71 o 
 -26  10   9     1528.63     1564.03    113.65 o 
 -24  10   9     5299.08     5519.64    331.91 o 
 -22  10   9     2804.26     2886.81    157.12 o 
 -20  10   9     9088.09     9526.59    659.74 o 
 -18  10   9     6525.66     6793.80    261.95 o 
 -16  10   9      128.57      133.46     76.79 o 
 -14  10   9    10456.18    11664.71    318.42 o 
 -12  10   9     1824.04     2096.67     81.27 o 
 -10  10   9      879.52     1103.95     79.49 o 
  -8  10   9     4995.74     5061.44     89.33 o 
  -6  10   9     3281.39     4075.04    211.89 o 
  -4  10   9     7076.10     7498.76    364.51 o 
  -2  10   9     1147.66     1283.11    100.08 o 
   0  10   9     5658.47     5695.62    258.10 o 
   2  10   9        0.45       15.13     55.86 o 
   4  10   9     2665.88     2762.86    112.30 o 
   6  10   9      492.77      599.33     60.37 o 
   8  10   9     3505.91     3010.33    212.82 o 
  10  10   9      176.37      224.79     54.13 o 
  12  10   9     2370.82     2010.31    131.14 o 
  14  10   9      767.56      660.08     61.41 o 
 -29  11   9        9.29       46.41     66.44 o 
 -27  11   9     1067.38     1033.21     72.45 o 
 -25  11   9      445.45      506.76     66.10 o 
 -23  11   9      618.11      556.55     69.34 o 
 -21  11   9     2181.82     2218.49     79.86 o 
 -19  11   9     2303.63     2378.87    161.56 o 
 -17  11   9     6681.47     6534.78    161.56 o 
 -15  11   9     2370.84     2731.54     84.87 o 
 -13  11   9    10444.02    10935.50    116.07 o 
 -11  11   9       55.70      189.31     70.88 o 
  -9  11   9     1356.54     1472.29     77.64 o 
  -7  11   9      959.19     1212.86     76.51 o 
  -5  11   9     2039.98     2383.67     90.98 o 
  -3  11   9     2299.50     2525.51    101.43 o 
  -1  11   9        4.26       54.55     66.42 o 
   1  11   9      847.75      988.31     65.20 o 
   3  11   9      465.56      395.84     61.15 o 
   5  11   9      902.67      829.13     66.56 o 
   7  11   9       78.76      104.78     70.02 o 
   9  11   9     1309.49     1112.60     72.90 o 
  11  11   9     1533.51     1542.84    103.24 o 
  13  11   9     1066.51      882.83     80.15 o 
 -26  12   9      207.53      245.38     74.58 o 
 -24  12   9     6705.58     6918.37    600.76 o 
 -22  12   9     1483.91     1492.63     80.94 o 
 -20  12   9     8004.91     8043.16    417.24 o 
 -18  12   9       65.39      146.74     74.29 o 
 -16  12   9     2101.80     2304.31     93.17 o 
 -14  12   9     2700.63     2582.78    192.93 o 
 -12  12   9      517.36      557.42     86.51 o 
 -10  12   9    19034.73    20024.85    922.32 o 
  -8  12   9      661.00      818.29     85.38 o 
  -6  12   9    11208.42    11969.21    665.07 o 
  -4  12   9     2670.64     2895.52     92.04 o 
  -2  12   9     3504.86     3796.43    107.31 o 
   0  12   9      365.67      356.79     69.07 o 
   2  12   9        0.99        2.06     64.38 o 
   4  12   9     4382.99     3736.02    356.36 o 
   6  12   9     2938.35     2507.02    296.59 o 
   8  12   9     4261.20     3492.07    279.38 o 
  10  12   9      622.30      530.62     63.26 o 
 -25  13   9       32.64       72.15     79.86 o 
 -23  13   9       10.77      156.86    106.66 o 
 -21  13   9      167.36      284.01     82.63 o 
 -19  13   9     3701.39     3780.70    139.60 o 
 -17  13   9      223.43      271.15     74.29 o 
 -15  13   9      447.82      467.77     88.73 o 
 -13  13   9      515.85      555.40     88.73 o 
 -11  13   9      281.13      323.34     85.38 o 
  -9  13   9     1163.36     1338.65     87.60 o 
  -7  13   9     1215.17     1285.61     87.60 o 
  -5  13   9     6254.67     6503.05    481.55 o 
  -3  13   9     3711.18     3900.66    149.01 o 
  -1  13   9      933.31      994.56     81.35 o 
   1  13   9     3730.28     3592.91    225.95 o 
   3  13   9     1713.58     1539.37    171.16 o 
   5  13   9       21.29       71.46     65.82 o 
   7  13   9     1836.65     1421.53    177.95 o 
 -22  14   9      121.02      163.13    131.76 o 
 -20  14   9      216.00      288.62     90.95 o 
 -18  14   9      208.62      244.97     89.82 o 
 -16  14   9      142.16      143.88     81.27 o 
 -14  14   9       34.48      111.37     88.73 o 
 -12  14   9      786.47      812.89     88.73 o 
 -10  14   9     1025.38      985.22     77.64 o 
  -8  14   9       49.74       57.89     85.38 o 
  -6  14   9     1281.86     1375.16    100.39 o 
  -4  14   9       16.77       17.18     95.08 o 
  -2  14   9      905.71      834.27     89.82 o 
   0  14   9      113.27      184.85     87.60 o 
   2  14   9       63.23       86.86     76.23 o 
   4  14   9     2779.86     2111.50    342.32 o 
 -15  15   9      824.99      755.55     95.39 o 
 -13  15   9      436.08      571.14     88.40 o 
 -11  15   9      401.69      474.48     98.82 o 
  -9  15   9      146.41       65.74     96.02 o 
  -7  15   9      462.69      320.81     98.25 o 
  -5  15   9      162.07      211.15     96.93 o 
  -3  15   9       10.91       54.90     90.95 o 
  -1  15   9      250.15      211.26     96.93 o 
 -38   0  10      516.51      454.80     80.94 o 
 -36   0  10      372.63      474.52     76.51 o 
 -34   0  10     5471.08     5908.16    265.09 o 
 -32   0  10     8680.73     9580.43    268.22 o 
 -30   0  10     4756.89     5035.76    481.55 o 
 -28   0  10     9004.95     9400.90     90.95 o 
 -26   0  10        7.09      139.37     98.82 o 
 -24   0  10       71.51      155.29     73.20 o 
 -22   0  10     4288.48     4399.01     84.70 o 
 -20   0  10     3231.49     2612.46    378.02 o 
 -18   0  10    19642.31    16613.92   1303.48 o 
 -16   0  10       38.65       58.88     76.51 o 
 -14   0  10    40325.59    38909.57   2252.46 o 
 -12   0  10    11592.11    10517.89   1712.87 o 
 -10   0  10     3095.46     3858.54    506.65 o 
  -8   0  10    19784.06    22340.58    123.10 o 
  -6   0  10     3881.87     3550.88    602.33 o 
  -4   0  10    27589.89    28079.89    167.84 o 
  -2   0  10      981.70     1400.34     74.29 o 
   0   0  10    21619.61    22153.46   2931.65 o 
   2   0  10     8755.30     8717.60    298.03 o 
   4   0  10     2164.50     2236.26     73.20 o 
   6   0  10     1996.90     2227.59    265.09 o 
   8   0  10     2268.60     2183.49    345.08 o 
  10   0  10       20.03       18.16     73.72 o 
  12   0  10       10.40       72.82     73.10 o 
  14   0  10     4451.11     4717.39    252.54 o 
  16   0  10     2315.68     2566.21    263.52 o 
  18   0  10      124.50      124.60     70.05 o 
  20   0  10      390.57      423.33     81.99 o 
 -39   1  10        4.64        4.33     56.85 o 
 -37   1  10     4070.84     3872.99    119.60 o 
 -35   1  10      335.29      329.92     50.97 o 
 -33   1  10     1212.21     1273.30     64.41 o 
 -31   1  10        0.99       56.82     48.81 o 
 -29   1  10      203.72      134.45     51.32 o 
 -27   1  10      215.27      185.97     52.49 o 
 -25   1  10     5847.58     5961.19    109.13 o 
 -23   1  10     2973.60     2662.02    186.56 o 
 -21   1  10      596.05      640.12     54.10 o 
 -19   1  10      152.60      158.68     53.71 o 
 -17   1  10     2150.31     2273.75     79.50 o 
 -15   1  10     3811.85     3967.07     61.14 o 
 -13   1  10     2618.33     2860.13     98.26 o 
 -11   1  10       24.10      -20.92     55.21 o 
  -9   1  10     1413.14     1633.19     73.35 o 
  -7   1  10     1306.91     1033.43     76.98 o 
  -5   1  10     1469.33     1359.53     99.62 o 
  -3   1  10      646.39      670.91     52.53 o 
  -1   1  10     2397.77     2352.74    137.65 o 
   1   1  10      473.50      639.62     50.54 o 
   3   1  10      376.53      380.64     43.43 o 
   5   1  10      336.82      315.00     48.16 o 
   7   1  10       38.83       39.55     52.53 o 
   9   1  10      241.48      233.66     49.36 o 
  11   1  10      263.40      311.70     47.22 o 
  13   1  10      234.50      178.54     48.18 o 
  15   1  10       91.82      100.01     52.07 o 
  17   1  10      148.29      189.81     53.43 o 
  19   1  10      161.12      190.23     54.10 o 
 -38   2  10      797.67      729.59     54.91 o 
 -36   2  10       91.48       74.35     50.74 o 
 -34   2  10    10888.87    11412.56    652.49 o 
 -32   2  10     3396.62     3382.66    118.85 o 
 -30   2  10     3342.02     3457.77    141.92 o 
 -28   2  10    15235.67    15930.28    580.50 o 
 -26   2  10     3443.20     3190.91     93.73 o 
 -24   2  10     3286.04     3422.07    113.65 o 
 -22   2  10        1.86       30.64     52.93 o 
 -20   2  10    29038.21    28172.22   1044.17 o 
 -18   2  10    16971.39    17159.98    542.95 o 
 -16   2  10    53160.73    52765.64   2864.71 o 
 -14   2  10    39789.23    33944.10   2197.11 o 
 -12   2  10      209.25      293.64     52.33 o 
 -10   2  10     2475.07     2229.53    106.69 o 
  -8   2  10     5190.64     6301.83    201.05 o 
  -6   2  10    55689.48    59505.41   1169.60 o 
  -4   2  10    19504.02    17609.59   1437.21 o 
  -2   2  10    14659.59    15318.70    400.71 o 
   0   2  10    11194.47    10215.95    369.94 o 
   2   2  10     6334.22     6840.43    323.33 o 
   4   2  10      843.12      779.07     47.50 o 
   6   2  10       84.08       71.18     50.50 o 
   8   2  10      857.76      793.68     83.77 o 
  10   2  10      925.55      995.73     52.49 o 
  12   2  10     2984.76     3240.92    124.07 o 
  14   2  10     4900.35     5768.46    181.12 o 
  16   2  10      284.99      319.44     52.85 o 
  18   2  10      197.58      202.94     54.07 o 
  20   2  10     1719.03     1676.24     85.74 o 
 -37   3  10      689.41      687.62     91.18 o 
 -35   3  10      522.49      553.41     50.74 o 
 -33   3  10       78.66      194.71     50.61 o 
 -31   3  10     2162.75     2030.35    217.80 o 
 -29   3  10     2869.06     2812.75    103.69 o 
 -27   3  10      102.25      123.10     55.01 o 
 -25   3  10     1312.72     1336.02     86.94 o 
 -23   3  10      795.34      705.46     56.86 o 
 -21   3  10     3802.51     4080.71     81.51 o 
 -19   3  10      358.26      354.95     53.33 o 
 -17   3  10     8220.87     7118.19    431.08 o 
 -15   3  10      277.94      279.17     54.31 o 
 -13   3  10     4463.24     4741.41    109.58 o 
 -11   3  10    11903.20    11956.38    767.74 o 
  -9   3  10       61.93      171.88     54.03 o 
  -7   3  10     7231.91     6646.13    449.15 o 
  -5   3  10     3704.70     3204.62    211.91 o 
  -3   3  10    11013.64     9961.31    551.52 o 
  -1   3  10     2148.18     2218.99    108.37 o 
   1   3  10    13805.71    14335.92    863.50 o 
   3   3  10     5641.47     5106.50    345.04 o 
   5   3  10    11569.98    11381.01    577.92 o 
   7   3  10     1333.32     1268.94     77.44 o 
   9   3  10      394.74      432.90     50.96 o 
  11   3  10     6708.66     6643.95    129.36 o 
  13   3  10      408.02      512.94     51.36 o 
  15   3  10     3471.04     3724.88    141.73 o 
  17   3  10       88.31       94.26     53.88 o 
  19   3  10     2109.10     1823.05    171.16 o 
 -38   4  10      575.79      680.80     88.76 o 
 -36   4  10        0.97      -44.64     72.20 o 
 -34   4  10     1634.82     1414.31    107.31 o 
 -32   4  10       55.45      131.06     51.46 o 
 -30   4  10     1017.38     1164.43     66.56 o 
 -28   4  10      334.16      369.21     51.46 o 
 -26   4  10      126.70      183.24     61.95 o 
 -24   4  10     4643.71     4495.15    241.35 o 
 -22   4  10      885.49      957.35     56.14 o 
 -20   4  10     8237.89     7869.78    279.83 o 
 -18   4  10     1395.51     1318.09     83.32 o 
 -16   4  10    10533.70    10199.32    134.63 o 
 -14   4  10     4989.04     4587.75    177.05 o 
 -12   4  10    11521.35    11477.71    255.84 o 
 -10   4  10     6659.94     6126.81    293.87 o 
  -8   4  10       50.69      -19.32     54.28 o 
  -6   4  10    36254.25    36405.99   1082.21 o 
  -4   4  10      627.56      779.46     54.68 o 
  -2   4  10    20827.15    20987.16    586.91 o 
   0   4  10     3077.86     2871.57    265.80 o 
   2   4  10     4614.94     4726.00    211.91 o 
   4   4  10    13033.16    12880.33    938.67 o 
   6   4  10     2636.25     2640.20    158.93 o 
   8   4  10    14230.85    14818.52   1740.92 o 
  10   4  10      325.13      289.94     50.33 o 
  12   4  10     4619.02     5093.05    262.15 o 
  14   4  10     2383.40     2462.15    129.36 o 
  16   4  10     2337.15     2241.02     63.85 o 
  18   4  10      886.61      875.48     84.67 o 
 -37   5  10        3.70       36.69     57.63 o 
 -35   5  10      237.26      275.43     55.51 o 
 -33   5  10      691.60      775.07     56.14 o 
 -31   5  10    11696.25    12139.91    873.46 o 
 -29   5  10        0.72        2.41     55.24 o 
 -27   5  10     2736.37     2868.78     77.92 o 
 -25   5  10      259.02      351.51     54.71 o 
 -23   5  10      424.36      487.21     57.94 o 
 -21   5  10     1958.76     1966.88     81.53 o 
 -19   5  10     1098.69     1080.41     56.66 o 
 -17   5  10    30415.00    28307.13   1167.11 o 
 -15   5  10     1118.83     1218.17     60.68 o 
 -13   5  10    38442.30    35491.64   1546.79 o 
 -11   5  10     3354.24     3734.36    103.69 o 
  -9   5  10    16260.67    15846.44    263.08 o 
  -7   5  10     1274.19     1616.74     57.40 o 
  -5   5  10     3238.78     3312.15     60.78 o 
  -3   5  10    29654.43    30792.19    845.93 o 
  -1   5  10     3173.20     3338.21    170.74 o 
   1   5  10    17657.26    17333.80   1192.69 o 
   3   5  10     1819.17     1903.60     55.88 o 
   5   5  10    10887.74    11969.09    411.60 o 
   7   5  10      434.74      448.71     48.97 o 
   9   5  10     5453.20     5723.32    258.90 o 
  11   5  10     5249.02     5727.23    284.36 o 
  13   5  10     1111.89     1170.87     55.67 o 
  15   5  10     3650.52     3992.46    164.69 o 
  17   5  10      138.40       89.84     50.74 o 
  19   5  10     1230.72     1260.67     59.17 o 
 -36   6  10     1181.97     1210.71    125.88 o 
 -34   6  10      182.67      246.98     56.86 o 
 -32   6  10     1209.57     1405.71     86.11 o 
 -30   6  10     3377.76     3573.03    283.46 o 
 -28   6  10      203.21      155.67     56.85 o 
 -26   6  10     3062.88     3319.51     82.74 o 
 -24   6  10     2663.83     2537.14     60.68 o 
 -22   6  10     6983.41     7158.93    162.10 o 
 -20   6  10      425.62      461.52     58.85 o 
 -18   6  10     1424.22     1490.31     59.56 o 
 -16   6  10      339.94      327.11     59.10 o 
 -14   6  10     9477.53     9986.49    214.63 o 
 -12   6  10       35.08       49.74     57.45 o 
 -10   6  10     5470.93     5755.91     67.40 o 
  -8   6  10       23.02      102.89     55.06 o 
  -6   6  10     4480.25     4947.34     96.88 o 
  -4   6  10     4959.53     5231.33     80.60 o 
  -2   6  10       55.90       22.29     53.21 o 
   0   6  10      108.15      183.90     53.21 o 
   2   6  10       66.22      108.82     52.63 o 
   4   6  10     1731.71     1878.12     93.73 o 
   6   6  10       69.41      149.34     48.18 o 
   8   6  10     5962.73     6511.82    251.61 o 
  10   6  10      249.38      235.37     52.53 o 
  12   6  10     1006.65     1056.33     67.92 o 
  14   6  10      477.64      483.92     56.60 o 
  16   6  10      106.14      112.96     49.81 o 
  18   6  10       36.71       80.87     53.26 o 
 -35   7  10     1273.59     1101.10    107.76 o 
 -33   7  10      522.83      530.43     59.35 o 
 -31   7  10     5620.69     5481.69    484.83 o 
 -29   7  10      155.58      250.03     56.34 o 
 -27   7  10     2275.84     2475.69     72.59 o 
 -25   7  10      473.05      507.75     57.69 o 
 -23   7  10      886.81      953.85     56.62 o 
 -21   7  10     3395.95     3323.77    194.25 o 
 -19   7  10      905.76      936.35     59.94 o 
 -17   7  10     4386.92     4387.04    167.09 o 
 -15   7  10    14415.34    14372.39    244.52 o 
 -13   7  10     1505.28     1531.20     61.28 o 
 -11   7  10     5304.50     5338.17    131.67 o 
  -9   7  10      756.79      835.89     63.19 o 
  -7   7  10     2789.27     3319.22     62.83 o 
  -5   7  10      612.59      576.85     57.48 o 
  -3   7  10     2759.42     3092.45    105.96 o 
  -1   7  10    12317.98    12754.82    468.65 o 
   1   7  10     2184.39     2492.05     76.52 o 
   3   7  10     1736.13     1672.25     95.99 o 
   5   7  10      248.88      309.91     57.05 o 
   7   7  10        9.42       66.15     51.57 o 
   9   7  10      118.76      170.23     50.96 o 
  11   7  10      155.76      120.82     51.36 o 
  13   7  10      862.73      819.33     56.14 o 
  15   7  10      147.60      213.79     55.71 o 
  17   7  10      547.37      400.43     57.63 o 
 -34   8  10       22.09       40.02     61.44 o 
 -32   8  10     1370.31     1446.75    102.33 o 
 -30   8  10       67.79       95.92     57.69 o 
 -28   8  10      182.33      291.24     58.86 o 
 -26   8  10       59.87      141.84     58.08 o 
 -24   8  10      162.04      305.30     59.48 o 
 -22   8  10      316.05      388.33     58.32 o 
 -20   8  10     7156.45     7772.52    231.92 o 
 -18   8  10     2486.85     2459.05     93.14 o 
 -16   8  10      849.45      789.07     62.05 o 
 -14   8  10      732.43      720.32     62.37 o 
 -12   8  10     5448.53     5581.11    151.24 o 
 -10   8  10     3685.89     3591.58     80.60 o 
  -8   8  10     5310.77     5365.07    200.88 o 
  -6   8  10     3912.35     3739.29    188.37 o 
  -4   8  10       88.04       78.82     61.00 o 
  -2   8  10     7495.63     7800.12    467.85 o 
   0   8  10     2267.59     2392.52     58.53 o 
   2   8  10     1255.70     1356.75     77.88 o 
   4   8  10      122.56      219.33     52.95 o 
   6   8  10      496.88      503.53     54.79 o 
   8   8  10     3204.14     3120.56    143.98 o 
  10   8  10       93.39      129.94     52.11 o 
  12   8  10     1952.20     2218.75     69.28 o 
  14   8  10       62.52       84.32     54.10 o 
  16   8  10      617.64      483.78     57.63 o 
 -33   9  10       74.48       60.88     56.03 o 
 -31   9  10     4723.26     4660.64    260.82 o 
 -29   9  10     3647.67     3407.76    166.42 o 
 -27   9  10     3210.54     3321.36    155.31 o 
 -25   9  10     6345.30     6565.39    260.82 o 
 -23   9  10     1754.34     1843.75     63.57 o 
 -21   9  10    10506.58    11310.59    393.04 o 
 -19   9  10     2880.67     3256.03    159.39 o 
 -17   9  10     9029.45    10189.35    305.21 o 
 -15   9  10     3661.06     3747.62     67.30 o 
 -13   9  10       26.45       41.28     71.23 o 
 -11   9  10    11932.12    12192.13    601.78 o 
  -9   9  10      290.50      364.61     64.66 o 
  -7   9  10     3818.53     3899.17    203.31 o 
  -5   9  10      252.06      256.39     59.75 o 
  -3   9  10    12116.41    12184.24    443.30 o 
  -1   9  10      532.26      630.62     58.03 o 
   1   9  10     3416.60     3691.93    177.95 o 
   3   9  10        6.45       15.48     53.81 o 
   5   9  10     2002.57     1835.24    100.52 o 
   7   9  10     2534.76     2475.68    105.96 o 
   9   9  10       65.10       68.21     54.05 o 
  11   9  10      949.80      691.18     54.50 o 
  13   9  10      760.42      664.00     58.12 o 
  15   9  10        6.99       11.74     57.99 o 
 -32  10  10      141.98       90.98    144.31 o 
 -30  10  10      114.58      156.44     61.80 o 
 -28  10  10      408.32      444.79    135.15 o 
 -26  10  10       22.99       42.34     66.62 o 
 -24  10  10     2197.72     2359.55     76.91 o 
 -22  10  10      748.88      816.72     73.54 o 
 -20  10  10     1809.33     2018.20    116.82 o 
 -18  10  10      101.95      255.70     72.07 o 
 -16  10  10      145.23      198.71     76.79 o 
 -14  10  10     1000.70     1038.54     73.20 o 
 -12  10  10     1202.62     1178.72     76.51 o 
 -10  10  10     3926.79     4429.81    139.60 o 
  -8  10  10      994.74      867.81     69.54 o 
  -6  10  10      576.26      794.55     70.08 o 
  -4  10  10     1763.13     1849.94    119.54 o 
  -2  10  10     1052.63     1062.10     67.42 o 
   0  10  10      469.39      525.56     57.96 o 
   2  10  10      977.84      895.25     59.68 o 
   4  10  10     1222.76     1255.21     92.83 o 
   6  10  10     1681.59     1779.06     73.81 o 
   8  10  10       77.33       93.98     57.65 o 
  10  10  10      130.63      115.53     57.62 o 
  12  10  10        4.50       42.94     57.28 o 
 -29  11  10        1.45       48.33     59.71 o 
 -27  11  10     4105.06     4061.24    289.80 o 
 -25  11  10     3020.14     2990.63    216.44 o 
 -23  11  10     6430.86     6919.57    232.15 o 
 -21  11  10     3779.73     4276.19    145.88 o 
 -19  11  10     7378.02     7319.09    266.66 o 
 -17  11  10     5776.64     6103.81     87.60 o 
 -15  11  10       98.10      124.96     85.38 o 
 -13  11  10     8359.35     8984.02    229.01 o 
 -11  11  10     3152.28     3703.39     84.87 o 
  -9  11  10     6495.93     7037.20    123.92 o 
  -7  11  10    14274.87    16152.18    113.84 o 
  -5  11  10     9465.65    10360.95    402.54 o 
  -3  11  10     5026.99     5374.61    339.85 o 
  -1  11  10       23.85       65.42     58.85 o 
   1  11  10      758.36      878.39     77.43 o 
   3  11  10      680.21      759.47     65.02 o 
   5  11  10     2118.49     1806.24    152.14 o 
   7  11  10     4065.89     3940.20    196.68 o 
   9  11  10     3196.36     2500.78    194.85 o 
  11  11  10     4454.67     3654.29    296.14 o 
 -26  12  10      476.84      451.32     85.75 o 
 -24  12  10      761.51      718.75     79.86 o 
 -22  12  10     1994.65     2090.21    167.84 o 
 -20  12  10        9.26       31.37     75.42 o 
 -18  12  10       33.92      106.01     79.03 o 
 -16  12  10     2388.49     2717.97     87.10 o 
 -14  12  10      703.87      620.77     87.60 o 
 -12  12  10     5435.51     5919.93    385.87 o 
 -10  12  10      256.72      367.04     79.49 o 
  -8  12  10     7948.70     8700.56    105.35 o 
  -6  12  10     2532.41     2879.04    111.37 o 
  -4  12  10      551.91      624.32     78.06 o 
  -2  12  10      465.11      544.45     71.50 o 
   0  12  10     1782.26     1856.19    147.16 o 
   2  12  10     5111.14     4440.55    536.57 o 
   4  12  10     1378.31     1218.60    175.69 o 
   6  12  10     1843.00     1538.09    290.07 o 
   8  12  10     4258.12     3484.77    354.09 o 
 -25  13  10     2798.54     2416.84    100.91 o 
 -23  13  10      189.93      196.25     84.87 o 
 -21  13  10     1960.75     1832.08     83.16 o 
 -19  13  10      811.49      835.05     88.73 o 
 -17  13  10      198.43      326.31     80.40 o 
 -15  13  10        0.45       62.74    109.80 o 
 -13  13  10       52.90      143.97     81.72 o 
 -11  13  10      920.72     1045.12     83.51 o 
  -9  13  10     2337.50     2257.99    156.86 o 
  -7  13  10     2048.54     2218.68     92.04 o 
  -5  13  10     2670.34     2544.79     83.16 o 
  -3  13  10       14.96       84.25     85.38 o 
  -1  13  10      322.11      365.80     73.17 o 
   1  13  10      470.59      443.29     72.56 o 
   3  13  10      149.87      182.67     66.26 o 
   5  13  10      529.83      338.93     68.85 o 
 -20  14  10     1520.81     1302.10    105.09 o 
 -18  14  10       37.24       50.19     77.64 o 
 -16  14  10       89.02       31.37    106.66 o 
 -14  14  10      645.58      675.11    112.94 o 
 -12  14  10      559.63      522.45     90.95 o 
 -10  14  10       44.86       69.02     89.82 o 
  -8  14  10      153.99      279.20     88.73 o 
  -6  14  10     1105.27     1089.11     96.93 o 
  -4  14  10       42.77       61.60     81.72 o 
  -2  14  10      579.95      598.88     92.04 o 
   0  14  10      305.18      207.17     84.84 o 
   2  14  10      297.02      342.99     76.73 o 
 -15  15  10     1072.56     1025.09     90.22 o 
 -13  15  10      282.88      320.25     94.26 o 
 -11  15  10       10.00       48.63     90.95 o 
  -9  15  10      791.00      609.57     95.39 o 
  -7  15  10      275.51      233.72     93.17 o 
  -5  15  10      139.25      136.47     93.17 o 
  -3  15  10       42.29      105.09     93.17 o 
 -39   1  11      486.23      506.75     81.51 o 
 -37   1  11      802.54      802.02     64.61 o 
 -35   1  11     7454.49     7455.86     95.09 o 
 -33   1  11     6776.68     6839.18    194.25 o 
 -31   1  11    16146.30    15230.35    745.77 o 
 -29   1  11        3.65       97.33     51.32 o 
 -27   1  11     2412.31     2481.57    181.58 o 
 -25   1  11       10.01      -49.62     49.62 o 
 -23   1  11     9769.81     8164.91    308.36 o 
 -21   1  11    12950.64    12782.67    235.46 o 
 -19   1  11     6801.55     6450.81    415.68 o 
 -17   1  11    74434.12    66477.13   3995.11 o 
 -15   1  11     5453.45     4849.12    386.24 o 
 -13   1  11     9578.66     7941.39    611.29 o 
 -11   1  11     2514.86     2691.64    166.64 o 
  -9   1  11      596.07     1078.38     77.88 o 
  -7   1  11     8916.84     8870.72    563.60 o 
  -5   1  11     7382.97     8004.34    425.64 o 
  -3   1  11    51674.69    55975.33   1215.48 o 
  -1   1  11    15048.80    16361.08    867.76 o 
   1   1  11    17534.86    17533.91    586.84 o 
   3   1  11      230.44      331.59     50.54 o 
   5   1  11       52.05       81.92     50.16 o 
   7   1  11        7.95      113.23     48.16 o 
   9   1  11      550.83      589.36     52.53 o 
  11   1  11     5710.40     5528.88    359.98 o 
  13   1  11     7040.97     7009.77    513.89 o 
  15   1  11      792.42      809.26     53.68 o 
  17   1  11       56.47       33.82     43.51 o 
  19   1  11      570.20      416.88     68.02 o 
 -38   2  11       67.71       45.12     52.33 o 
 -36   2  11     4770.69     4433.79    250.56 o 
 -34   2  11        2.47      107.68     52.93 o 
 -32   2  11     1415.09     1326.58    125.43 o 
 -30   2  11      376.07      390.22     53.85 o 
 -28   2  11      107.88      216.64     49.15 o 
 -26   2  11     5602.13     5468.68    116.56 o 
 -24   2  11     8675.44     9221.78    368.13 o 
 -22   2  11      248.43      229.62     56.88 o 
 -20   2  11      281.37      264.90     53.96 o 
 -18   2  11    11171.02    10035.38    647.15 o 
 -16   2  11      793.50      862.20     65.66 o 
 -14   2  11      577.18      632.58     57.35 o 
 -12   2  11     1145.53     1115.88     56.82 o 
 -10   2  11     1705.87     1242.56     84.30 o 
  -8   2  11     4367.28     4544.64    182.79 o 
  -6   2  11     1435.42     1691.41    118.64 o 
  -4   2  11      387.36      399.11     50.93 o 
  -2   2  11      755.58      788.29     48.47 o 
   0   2  11     1393.49     1581.03     81.96 o 
   2   2  11      900.63      955.17     50.54 o 
   4   2  11      576.78      674.29     51.32 o 
   6   2  11     2970.24     3378.24    171.61 o 
   8   2  11      225.17      238.62     48.18 o 
  10   2  11        3.07       59.82     50.96 o 
  12   2  11       11.75       55.99     53.88 o 
  14   2  11     1362.89     1359.25    103.24 o 
  16   2  11      257.44      211.64     54.10 o 
  18   2  11        7.80       71.45     54.87 o 
 -37   3  11     1581.11     1370.51     53.31 o 
 -35   3  11       32.97      122.25     50.74 o 
 -33   3  11     4509.45     4896.79    224.14 o 
 -31   3  11     6185.09     6752.17    245.42 o 
 -29   3  11      723.99      778.34     54.28 o 
 -27   3  11     3910.10     3936.19    316.51 o 
 -25   3  11     4643.15     4773.24    259.91 o 
 -23   3  11     8281.99     8279.99    321.04 o 
 -21   3  11     2050.31     2134.71     59.29 o 
 -19   3  11    38427.74    39973.52    509.46 o 
 -17   3  11    18207.39    17751.95    892.48 o 
 -15   3  11     9312.62     7151.43    197.88 o 
 -13   3  11     6813.89     6615.31    436.31 o 
 -11   3  11     8572.02     8360.47    503.97 o 
  -9   3  11    25165.76    25116.01    930.93 o 
  -7   3  11    12229.21    13392.69    623.51 o 
  -5   3  11    17202.24    17457.21    465.48 o 
  -3   3  11    26172.23    24233.55   1180.69 o 
  -1   3  11     8389.20     8009.53    478.94 o 
   1   3  11     9866.08    10186.26    488.58 o 
   3   3  11    26820.22    26395.91    984.42 o 
   5   3  11      595.73      832.84    100.52 o 
   7   3  11     1983.67     2150.32    117.16 o 
   9   3  11     6693.60     7348.53    407.98 o 
  11   3  11     5260.03     5825.99    242.70 o 
  13   3  11      893.60      846.31     94.64 o 
  15   3  11     4135.43     4246.89    385.34 o 
  17   3  11     1937.83     2000.47    122.10 o 
 -38   4  11      252.97      366.08     77.60 o 
 -36   4  11      289.46      236.07     54.90 o 
 -34   4  11      659.02      759.51     73.45 o 
 -32   4  11     2545.83     2624.07    115.88 o 
 -30   4  11      898.32     1024.05     55.28 o 
 -28   4  11     2979.07     3212.27    231.38 o 
 -26   4  11      168.50      184.94     48.16 o 
 -24   4  11     4479.83     3901.98    183.21 o 
 -22   4  11      205.62      207.86     54.36 o 
 -20   4  11     5251.57     4318.11     74.71 o 
 -18   4  11     9052.67     8388.19    475.45 o 
 -16   4  11     3150.67     2959.08     61.17 o 
 -14   4  11      693.61      804.22     56.94 o 
 -12   4  11    16209.27    15545.59    709.09 o 
 -10   4  11     7794.55     8845.30    172.47 o 
  -8   4  11    20103.42    19149.27   1151.49 o 
  -6   4  11     4261.08     3911.30     85.58 o 
  -4   4  11        0.44       45.44     47.78 o 
  -2   4  11    11998.35    12477.86    327.38 o 
   0   4  11     2621.62     2806.73     54.10 o 
   2   4  11    10964.08    11034.77    743.08 o 
   4   4  11     8726.71     9062.90    278.10 o 
   6   4  11    13754.18    15288.92    637.06 o 
   8   4  11     6745.62     6732.98    565.10 o 
  10   4  11      606.11      544.79     70.78 o 
  12   4  11     5306.35     5561.98    221.87 o 
  14   4  11     1121.66     1195.35     55.28 o 
  16   4  11     2114.26     2407.52     85.58 o 
  18   4  11      135.84      181.84     52.63 o 
 -37   5  11       28.47       97.05     58.54 o 
 -35   5  11     2133.96     1925.93    119.46 o 
 -33   5  11      456.08      375.31     50.42 o 
 -31   5  11       77.53      160.94     54.97 o 
 -29   5  11     2467.44     2443.75    105.96 o 
 -27   5  11       88.60      130.66     50.58 o 
 -25   5  11     3667.26     3163.32    217.80 o 
 -23   5  11      791.18      814.02     57.94 o 
 -21   5  11    20797.79    20484.64    230.93 o 
 -19   5  11      902.64      831.89     58.94 o 
 -17   5  11     3662.13     3385.98    213.11 o 
 -15   5  11     1207.74     1327.69     58.24 o 
 -13   5  11      484.62      388.64     56.14 o 
 -11   5  11     2603.71     2767.50     78.34 o 
  -9   5  11      621.14      599.15     52.42 o 
  -7   5  11        4.88      105.70     54.98 o 
  -5   5  11     1755.63     1734.74     62.03 o 
  -3   5  11      128.99      176.68     53.17 o 
  -1   5  11      516.61      549.00     58.54 o 
   1   5  11     2724.05     2754.81    234.10 o 
   3   5  11     5162.56     4964.32    326.98 o 
   5   5  11     1125.96     1172.15     65.33 o 
   7   5  11     3225.76     3252.13     71.54 o 
   9   5  11     1969.37     2152.73     88.30 o 
  11   5  11      628.40      630.38     52.53 o 
  13   5  11     1235.80     1149.38     51.07 o 
  15   5  11      546.31      573.86     51.07 o 
  17   5  11      173.02      180.71     76.07 o 
 -36   6  11      417.17      437.79     83.81 o 
 -34   6  11     5523.21     5763.29    317.98 o 
 -32   6  11     1099.15     1218.09     87.84 o 
 -30   6  11     6210.95     6407.65    316.08 o 
 -28   6  11       15.76       68.21     57.51 o 
 -26   6  11     3533.62     3693.34    120.90 o 
 -24   6  11     1438.65     1533.12     59.56 o 
 -22   6  11     8003.03     7874.72    231.23 o 
 -20   6  11    15783.84    16126.90    747.13 o 
 -18   6  11    10427.18    10389.20    356.36 o 
 -16   6  11    13273.70    12426.33    360.89 o 
 -14   6  11      641.77      630.60     59.10 o 
 -12   6  11     8172.01     8487.48    217.80 o 
 -10   6  11      186.26      270.56     56.17 o 
  -8   6  11     5201.14     4888.37    190.63 o 
  -6   6  11     5718.70     6235.49     67.47 o 
  -4   6  11     2254.51     2329.45     78.79 o 
  -2   6  11     2400.86     2405.22    110.94 o 
   0   6  11    18625.00    19375.33   1072.13 o 
   2   6  11     1984.33     2039.27     79.69 o 
   4   6  11      362.77      463.83     52.12 o 
   6   6  11     9153.14     8762.94    442.39 o 
   8   6  11     3719.00     3601.11    198.24 o 
  10   6  11        0.06       70.56     52.51 o 
  12   6  11       19.86       44.70     51.36 o 
  14   6  11      547.04      593.39     55.25 o 
  16   6  11      346.48      285.03     58.16 o 
 -35   7  11      193.30      179.74     61.13 o 
 -33   7  11       47.17       96.74     56.41 o 
 -31   7  11     4530.96     4346.21    123.99 o 
 -29   7  11      249.17      241.73     56.66 o 
 -27   7  11     1731.53     1658.70     64.30 o 
 -25   7  11     3426.60     3387.55    194.86 o 
 -23   7  11     1959.10     1939.24    117.13 o 
 -21   7  11     4371.40     4147.91     91.01 o 
 -19   7  11     2283.22     2477.12    121.91 o 
 -17   7  11    10772.72    11182.87     81.05 o 
 -15   7  11     8965.60     8418.98    330.55 o 
 -13   7  11      645.17      659.73     59.07 o 
 -11   7  11     1202.02     1235.31     59.64 o 
  -9   7  11     1002.65     1115.51     57.70 o 
  -7   7  11     7733.15     8357.85    129.96 o 
  -5   7  11     8020.61     8399.90    254.68 o 
  -3   7  11      624.31      635.94     55.81 o 
  -1   7  11     5509.05     5588.92    286.66 o 
   1   7  11        6.74       39.10     50.16 o 
   3   7  11      298.39      321.27     50.89 o 
   5   7  11       85.60      116.22     49.79 o 
   7   7  11     2904.86     3092.73    129.50 o 
   9   7  11     1374.87     1306.84     93.34 o 
  11   7  11      432.19      533.42     55.24 o 
  13   7  11     1221.06     1238.24     57.24 o 
  15   7  11      886.94      876.66    104.15 o 
 -34   8  11     3695.52     3274.23    260.82 o 
 -32   8  11     2615.90     2383.23     57.98 o 
 -30   8  11     2985.38     2917.30    179.76 o 
 -28   8  11     7539.94     7787.54    290.25 o 
 -26   8  11       14.84       23.62     55.88 o 
 -24   8  11     3128.56     3018.96    109.13 o 
 -22   8  11     4933.95     5074.05    125.88 o 
 -20   8  11     9322.04     9121.06    316.55 o 
 -18   8  11     9701.37    10168.33    452.55 o 
 -16   8  11     3589.42     3925.93    105.00 o 
 -14   8  11    15577.54    16475.22    406.33 o 
 -12   8  11       94.43      120.71     62.01 o 
 -10   8  11     4080.84     4433.53    124.74 o 
  -8   8  11     1353.67     1324.14     68.49 o 
  -6   8  11    18865.81    19978.36    820.03 o 
  -4   8  11     3955.31     4028.01    225.04 o 
  -2   8  11     1050.04     1268.30     61.78 o 
   0   8  11     8328.03     8766.63    311.10 o 
   2   8  11      196.60      124.17     53.83 o 
   4   8  11     1566.61     1605.05     55.42 o 
   6   8  11      172.07      246.12     53.76 o 
   8   8  11      947.00      945.87     80.22 o 
  10   8  11     3269.16     3334.92    197.88 o 
  12   8  11      353.08      262.08     57.28 o 
  14   8  11     1578.33     1438.56     68.88 o 
 -33   9  11     1622.66     1617.60    158.48 o 
 -31   9  11      336.50      313.17     59.52 o 
 -29   9  11     1113.40     1201.05     80.60 o 
 -27   9  11     1909.46     2013.86    134.03 o 
 -25   9  11     1331.84     1494.16    117.53 o 
 -23   9  11     1351.18     1530.27     67.53 o 
 -21   9  11       38.56        9.96     60.23 o 
 -19   9  11     3679.89     4242.42    151.53 o 
 -17   9  11     1344.00     1440.77     64.66 o 
 -15   9  11     5993.07     6349.88    105.15 o 
 -13   9  11     3140.63     3265.33     96.90 o 
 -11   9  11     1570.49     1623.83     96.90 o 
  -9   9  11       10.58       50.19     63.09 o 
  -7   9  11     1643.39     1598.93     86.03 o 
  -5   9  11     1292.92     1278.71     72.90 o 
  -3   9  11      283.54      380.50     58.74 o 
  -1   9  11     5412.55     5520.56    276.44 o 
   1   9  11      816.21      787.97     56.85 o 
   3   9  11      251.82      248.96     56.53 o 
   5   9  11       13.98       56.40     55.03 o 
   7   9  11      113.14      125.90     55.40 o 
   9   9  11      256.12      195.76     55.42 o 
  11   9  11      324.73      299.85     55.25 o 
  13   9  11     1349.45     1091.67    112.75 o 
 -30  10  11     4928.71     4886.55    308.82 o 
 -28  10  11     2958.78     2975.39    245.37 o 
 -26  10  11     3596.77     3628.13    264.45 o 
 -24  10  11     2969.92     3128.27    172.97 o 
 -22  10  11     2841.09     3127.56    154.41 o 
 -20  10  11     9156.56     9697.33    481.46 o 
 -18  10  11       14.60       43.58     72.07 o 
 -16  10  11     6899.56     7312.51     91.56 o 
 -14  10  11     2806.01     3313.71    225.87 o 
 -12  10  11     2009.27     2255.36    155.29 o 
 -10  10  11     9795.53    10626.16    682.13 o 
  -8  10  11     2172.38     2367.15    138.05 o 
  -6  10  11    14433.04    15129.01   1148.77 o 
  -4  10  11     2026.11     2042.09    171.61 o 
  -2  10  11      299.01      297.93     61.31 o 
   0  10  11     1234.37     1305.48     77.88 o 
   2  10  11      192.86      230.46     58.24 o 
   4  10  11     2715.45     2636.71     62.52 o 
   6  10  11       89.85      122.29     54.28 o 
   8  10  11     5644.10     5219.71    356.81 o 
  10  10  11      302.42      237.98     62.05 o 
 -29  11  11      785.29      841.85     95.09 o 
 -27  11  11      712.30      677.64     72.98 o 
 -25  11  11      614.07      609.09     66.80 o 
 -23  11  11       36.12      106.66     75.42 o 
 -21  11  11      321.96      370.66     80.40 o 
 -19  11  11     1460.18     1684.38    152.15 o 
 -17  11  11     1850.63     1857.31     77.64 o 
 -15  11  11      142.41      207.76     78.17 o 
 -13  11  11       68.70      200.54     74.29 o 
 -11  11  11     1771.09     2067.15    125.49 o 
  -9  11  11     1360.28     1217.24     75.42 o 
  -7  11  11     1217.97     1442.80     99.99 o 
  -5  11  11      552.50      519.31     63.90 o 
  -3  11  11      839.00      751.77     82.99 o 
  -1  11  11      899.34      814.80     63.85 o 
   1  11  11      237.14      245.78     60.84 o 
   3  11  11     4209.46     4114.18    456.88 o 
   5  11  11     1158.40     1170.57     93.73 o 
   7  11  11     1077.13      980.50     92.09 o 
   9  11  11     1633.53     1356.57    115.47 o 
 -26  12  11      532.50      593.81    149.01 o 
 -24  12  11     4404.04     4397.75    197.64 o 
 -22  12  11      211.74      313.71     77.64 o 
 -20  12  11     3730.09     3742.80    141.17 o 
 -18  12  11      266.41      298.03     75.42 o 
 -16  12  11     2432.57     2511.53    169.40 o 
 -14  12  11      339.72      377.86     80.40 o 
 -12  12  11      818.16      772.55     75.42 o 
 -10  12  11     9233.20    10264.27    178.82 o 
  -8  12  11     3166.12     3408.91    236.85 o 
  -6  12  11     5990.41     6113.57     98.25 o 
  -4  12  11     2011.14     1974.97    134.48 o 
  -2  12  11     1161.79     1099.82     68.30 o 
   0  12  11     1791.16     1717.56    225.50 o 
   2  12  11     1278.91     1114.45    171.16 o 
   4  12  11      887.48      987.00    139.46 o 
   6  12  11      463.72      387.76     78.76 o 
 -23  13  11      205.40      274.24    100.39 o 
 -21  13  11      102.76       87.84     77.64 o 
 -19  13  11     1473.84     1504.16     93.17 o 
 -17  13  11        9.90       36.31     80.40 o 
 -15  13  11      365.22      411.35     75.42 o 
 -13  13  11      534.19      511.23     79.49 o 
 -11  13  11      731.07      685.98     75.42 o 
  -9  13  11      794.01      990.43     88.65 o 
  -7  13  11     2506.21     2433.17     87.99 o 
  -5  13  11     3625.19     3530.65     93.79 o 
  -3  13  11       36.47       72.06     77.34 o 
  -1  13  11       49.23       30.64     65.47 o 
   1  13  11        2.12       27.97     70.85 o 
   3  13  11      448.57      280.33     69.93 o 
 -20  14  11       10.31        4.73     87.10 o 
 -18  14  11      121.61      141.17     79.86 o 
 -16  14  11       48.61       85.35     84.87 o 
 -14  14  11       25.30       10.60     81.27 o 
 -12  14  11      225.08      311.28     83.51 o 
 -10  14  11      307.09      428.54     90.95 o 
  -8  14  11      105.83      184.46     82.63 o 
  -6  14  11      237.35      215.49     89.82 o 
  -4  14  11      728.76      634.30     94.26 o 
  -2  14  11       32.59       90.72     94.26 o 
   0  14  11       45.94       56.12     74.73 o 
 -11  15  11     3834.02     3369.47    299.60 o 
  -9  15  11      294.24      352.93     95.39 o 
 -38   0  12      268.60      250.97     77.64 o 
 -36   0  12       71.79       73.72     75.42 o 
 -34   0  12    16703.71    16463.98    106.48 o 
 -32   0  12     3489.75     3725.81    114.51 o 
 -30   0  12    24596.81    24210.43   2275.99 o 
 -28   0  12      543.32      389.57     72.07 o 
 -26   0  12     8755.71     6394.45   1035.25 o 
 -24   0  12      183.82      221.10     76.51 o 
 -22   0  12     4772.00     4420.53    428.22 o 
 -20   0  12    49210.85    43656.70    927.02 o 
 -18   0  12    17258.89    14570.36   3430.45 o 
 -16   0  12    49536.22    47273.27   3995.14 o 
 -14   0  12       51.03       98.22     86.27 o 
 -12   0  12    15303.05    14353.14   1290.93 o 
 -10   0  12      130.53      192.70     66.98 o 
  -8   0  12     2171.95     1735.32    299.60 o 
  -6   0  12     6542.21     5467.37    318.42 o 
  -4   0  12    23418.15    23194.58   1805.42 o 
  -2   0  12    17537.38    14131.34    335.67 o 
   0   0  12    13842.28    14972.44     98.70 o 
   2   0  12    41579.06    41302.58   4131.60 o 
   4   0  12       81.81      159.67     64.74 o 
   6   0  12       19.07      104.60     70.88 o 
   8   0  12     3738.67     3789.62    412.53 o 
  10   0  12     8401.94     7945.71    152.15 o 
  12   0  12      122.92      121.69     74.29 o 
  14   0  12     7277.53     8479.94    382.73 o 
  16   0  12     2087.74     2160.42    185.09 o 
 -39   1  12      486.60      463.87     59.10 o 
 -37   1  12      299.57      306.64     54.10 o 
 -35   1  12     3572.16     3586.27    182.48 o 
 -33   1  12     1904.49     1867.03    108.10 o 
 -31   1  12      412.93      501.37     54.28 o 
 -29   1  12      682.61      859.50     58.84 o 
 -27   1  12     2296.72     2504.15    245.21 o 
 -25   1  12      828.69      875.29     54.03 o 
 -23   1  12       12.77        6.70     54.03 o 
 -21   1  12     2065.97     1764.32    148.97 o 
 -19   1  12     2078.84     1947.76    106.52 o 
 -17   1  12      114.96      127.88     56.34 o 
 -15   1  12     4866.03     5434.61    290.70 o 
 -13   1  12     9779.91    10049.34    504.43 o 
 -11   1  12      108.74       94.61     50.93 o 
  -9   1  12     1942.93     2264.02    278.48 o 
  -7   1  12     1851.55     1761.87     91.81 o 
  -5   1  12       15.72       61.08     50.16 o 
  -3   1  12     3832.35     3930.49    206.48 o 
  -1   1  12     1352.37     1255.71     65.86 o 
   1   1  12      198.58      278.60     53.88 o 
   3   1  12       89.58      124.53     45.26 o 
   5   1  12     2327.35     2334.15    158.93 o 
   7   1  12        1.96        0.24     48.49 o 
   9   1  12       10.43       83.41     50.54 o 
  11   1  12      301.60      285.67     49.74 o 
  13   1  12      224.50      255.61     49.74 o 
  15   1  12       10.26       95.25     54.10 o 
  17   1  12      130.39      106.87     53.92 o 
 -38   2  12      267.37      372.67     55.67 o 
 -36   2  12     1880.94     1876.91    168.90 o 
 -34   2  12     6721.77     6749.74    419.24 o 
 -32   2  12        2.84        0.48     50.96 o 
 -30   2  12     9620.87     9063.59    663.69 o 
 -28   2  12     1251.98     1039.39    100.36 o 
 -26   2  12     8862.35     9559.88    450.99 o 
 -24   2  12       12.88      -29.71     50.83 o 
 -22   2  12     5594.44     4869.36    270.33 o 
 -20   2  12    17439.02    16841.46    958.59 o 
 -18   2  12      382.61      409.50     55.71 o 
 -16   2  12    50284.12    49784.48    613.55 o 
 -14   2  12     1123.31      981.87     52.82 o 
 -12   2  12    29420.85    27217.90   1302.22 o 
 -10   2  12       48.14       89.39     49.23 o 
  -8   2  12     3796.01     3388.87     54.87 o 
  -6   2  12    21256.84    22026.84   1582.26 o 
  -4   2  12     7704.78     8274.00    716.39 o 
  -2   2  12    10117.41    10176.23    451.90 o 
   0   2  12     6974.54     7363.12    276.13 o 
   2   2  12    28415.77    30858.26    770.68 o 
   4   2  12     2114.33     2141.36    125.43 o 
   6   2  12     9606.53    10047.88    744.87 o 
   8   2  12       12.71       79.53     50.54 o 
  10   2  12     1298.60     1198.93    155.77 o 
  12   2  12      542.34      557.07     54.10 o 
  14   2  12       33.62       68.78     52.93 o 
  16   2  12     1398.49     1303.55     97.81 o 
 -39   3  12       43.30       53.10     65.74 o 
 -37   3  12      669.00      507.33     81.76 o 
 -35   3  12     1914.13     2069.98    104.15 o 
 -33   3  12      147.62      173.34     52.93 o 
 -31   3  12     3441.88     3778.04    179.95 o 
 -29   3  12      334.37      395.99     52.53 o 
 -27   3  12        3.94       50.12     50.96 o 
 -25   3  12      939.95     1062.92     65.95 o 
 -23   3  12       34.14       68.73     52.93 o 
 -21   3  12     6989.48     6706.24    260.36 o 
 -19   3  12     7848.75     7830.79    239.08 o 
 -17   3  12     8265.45     7592.08    469.11 o 
 -15   3  12        8.57       51.83     48.18 o 
 -13   3  12      415.67      452.41     47.54 o 
 -11   3  12    12483.66    12842.55    458.69 o 
  -9   3  12      151.90      114.30     53.43 o 
  -7   3  12     2078.54     1913.44     68.83 o 
  -5   3  12      210.36      306.35     50.50 o 
  -3   3  12      648.94      684.35     49.79 o 
  -1   3  12       22.70      113.77     48.85 o 
   1   3  12     1001.27     1067.42     93.73 o 
   3   3  12    10948.08    11649.43    559.76 o 
   5   3  12       98.85      218.94     48.96 o 
   7   3  12      227.69      277.49     61.43 o 
   9   3  12     1762.88     1819.25     95.99 o 
  11   3  12      837.08      895.16    128.14 o 
  13   3  12      233.94      262.73     53.33 o 
  15   3  12      160.76      171.97     55.24 o 
  17   3  12     2407.57     1910.15    116.37 o 
 -38   4  12       27.83       53.04     58.54 o 
 -36   4  12       76.08      204.29     60.33 o 
 -34   4  12     4848.94     4417.88    257.42 o 
 -32   4  12       73.01      143.25     56.04 o 
 -30   4  12     3430.37     3270.20    168.07 o 
 -28   4  12     3016.74     2990.50    203.31 o 
 -26   4  12      117.87      242.46     53.43 o 
 -24   4  12      291.50      276.02     52.06 o 
 -22   4  12       19.50       55.66     54.71 o 
 -20   4  12     2221.76     2147.92    150.33 o 
 -18   4  12      430.96      402.20     53.66 o 
 -16   4  12    17159.63    14731.00    858.07 o 
 -14   4  12     2131.55     2022.19    102.33 o 
 -12   4  12    12813.61    12864.23    335.98 o 
 -10   4  12     5150.72     5314.30    232.29 o 
  -8   4  12    11766.59    12258.75    368.13 o 
  -6   4  12     2356.76     2475.42     56.55 o 
  -4   4  12     1011.66      989.27     50.57 o 
  -2   4  12     3547.06     3793.58    115.47 o 
   0   4  12      371.72      547.35     50.89 o 
   2   4  12     5243.25     5674.28    379.90 o 
   4   4  12     1337.89     1443.98     79.43 o 
   6   4  12     8907.53     9581.06    353.64 o 
   8   4  12     2395.88     2516.42     90.56 o 
  10   4  12      798.66      809.93     52.93 o 
  12   4  12     1307.73     1278.06     55.28 o 
  14   4  12       21.82      114.75     52.93 o 
  16   4  12     2947.75     2609.18    228.21 o 
 -37   5  12        6.51       30.94     56.03 o 
 -35   5  12      279.02      294.82     57.00 o 
 -33   5  12      916.01     1077.14     58.55 o 
 -31   5  12     3879.19     3762.26    121.35 o 
 -29   5  12     1000.83     1050.33     67.92 o 
 -27   5  12      921.51      922.62     95.09 o 
 -25   5  12     1744.90     1772.20     91.92 o 
 -23   5  12     3908.66     3991.77     66.95 o 
 -21   5  12     1763.06     1908.36     59.62 o 
 -19   5  12      152.10      198.59     55.81 o 
 -17   5  12    10437.11     9262.94    267.32 o 
 -15   5  12      169.91      204.03     54.46 o 
 -13   5  12       10.87       44.98     54.41 o 
 -11   5  12    28095.97    28758.26    995.72 o 
  -9   5  12     2104.98     1890.42     54.83 o 
  -7   5  12        8.19       24.97     52.55 o 
  -5   5  12     7119.10     7285.27    237.48 o 
  -3   5  12      698.87      664.88     53.89 o 
  -1   5  12     2357.87     2617.18    191.32 o 
   1   5  12      313.59      294.22     50.96 o 
   3   5  12     8646.43     9366.35    453.58 o 
   5   5  12     3066.98     3012.10    139.33 o 
   7   5  12     2975.02     3018.48    142.63 o 
   9   5  12     1645.31     1698.43     53.71 o 
  11   5  12      154.48      126.04     54.71 o 
  13   5  12      194.95      220.07     53.33 o 
  15   5  12      333.86      229.36     56.06 o 
 -36   6  12      134.76      156.27     61.26 o 
 -34   6  12      766.61      812.17     75.06 o 
 -32   6  12     1258.43     1149.77     66.11 o 
 -30   6  12      185.15      225.32     53.10 o 
 -28   6  12     2488.84     2393.79     77.88 o 
 -26   6  12     7187.61     7699.66    154.86 o 
 -24   6  12     8528.85     8042.15    478.16 o 
 -22   6  12     3569.72     3422.24    123.16 o 
 -20   6  12     8477.80     8693.52    388.35 o 
 -18   6  12     4426.15     4446.57     65.54 o 
 -16   6  12      109.84       92.72     58.23 o 
 -14   6  12     5270.54     5261.58     99.44 o 
 -12   6  12     5726.26     6030.82    205.12 o 
 -10   6  12     1744.02     1876.21     60.62 o 
  -8   6  12       33.35       74.03     52.00 o 
  -6   6  12     1165.50     1167.92     53.39 o 
  -4   6  12     2570.34     2815.79     57.72 o 
  -2   6  12       47.87       94.60     52.47 o 
   0   6  12      379.07      529.62     51.53 o 
   2   6  12      466.05      575.68     50.54 o 
   4   6  12      153.86      171.21     51.67 o 
   6   6  12        5.07       48.87     51.41 o 
   8   6  12      440.41      567.30     63.74 o 
  10   6  12      800.27      789.11     85.58 o 
  12   6  12      787.53      624.36     88.75 o 
  14   6  12       12.46       23.32     54.87 o 
 -35   7  12     1391.93     1344.40     91.96 o 
 -33   7  12     3122.48     3312.51    104.60 o 
 -31   7  12     5115.38     5439.78    372.66 o 
 -29   7  12      473.14      606.90     58.46 o 
 -27   7  12     5762.85     5625.57    292.77 o 
 -25   7  12     3142.84     3275.52    105.05 o 
 -23   7  12     6890.30     7498.43    139.92 o 
 -21   7  12     1155.70     1086.46     58.76 o 
 -19   7  12    17411.00    18079.43    263.08 o 
 -17   7  12    15958.00    16336.19    291.03 o 
 -15   7  12     2251.92     2300.27     77.43 o 
 -13   7  12     1133.20     1187.55     59.32 o 
 -11   7  12      886.29      857.32     57.01 o 
  -9   7  12    14410.49    15038.55    410.04 o 
  -7   7  12     3536.10     3408.69    124.07 o 
  -5   7  12     4432.71     5045.82    138.70 o 
  -3   7  12     9323.69     9150.82    588.19 o 
  -1   7  12      308.85      369.31     50.06 o 
   1   7  12     7502.83     8099.39    383.53 o 
   3   7  12      347.37      359.61     51.98 o 
   5   7  12     3532.21     3666.76    190.63 o 
   7   7  12      796.22      911.34     55.28 o 
   9   7  12      258.95      286.30     52.53 o 
  11   7  12     1669.30     1487.74     79.69 o 
  13   7  12      566.16      464.02     54.83 o 
 -34   8  12      323.85      293.37     57.02 o 
 -32   8  12     1001.87     1028.93     94.18 o 
 -30   8  12      101.96       71.59     56.66 o 
 -28   8  12      692.92      745.45     58.31 o 
 -26   8  12      309.35      277.06     54.20 o 
 -24   8  12      576.73      653.42     59.17 o 
 -22   8  12     2647.40     2780.97    120.02 o 
 -20   8  12      188.32      327.12     60.18 o 
 -18   8  12    12366.23    13629.06    189.73 o 
 -16   8  12       15.36       37.26     58.87 o 
 -14   8  12     2759.03     3017.58     64.85 o 
 -12   8  12      192.56      201.27     58.43 o 
 -10   8  12      901.32      968.64     62.44 o 
  -8   8  12      117.27       96.25     62.75 o 
  -6   8  12      364.22      308.47     58.06 o 
  -4   8  12      465.83      541.59     56.57 o 
  -2   8  12     1937.71     1613.71     56.81 o 
   0   8  12      880.66      791.55     54.78 o 
   2   8  12      978.77      950.02     54.66 o 
   4   8  12        2.09       46.73     51.67 o 
   6   8  12        1.98       29.58     52.98 o 
   8   8  12       69.47       61.02     60.63 o 
  10   8  12     2357.84     2261.25     88.75 o 
  12   8  12      296.12      292.87     55.67 o 
 -33   9  12     3368.18     3286.73    323.76 o 
 -31   9  12     3808.22     3944.00    291.15 o 
 -29   9  12     1884.91     1912.15    115.47 o 
 -27   9  12     4950.36     5260.89    205.12 o 
 -25   9  12      118.21      131.16     60.12 o 
 -23   9  12     8927.57     9566.32    201.05 o 
 -21   9  12      142.60      190.91     60.55 o 
 -19   9  12     3222.54     3475.44    115.47 o 
 -17   9  12     9480.99     9680.09    235.46 o 
 -15   9  12      731.41      818.87     66.27 o 
 -13   9  12    11191.76    11903.55    153.95 o 
 -11   9  12      364.48      494.07     66.12 o 
  -9   9  12     8733.91     9477.83    474.99 o 
  -7   9  12     1840.79     1916.86     98.24 o 
  -5   9  12     5393.78     5991.19    352.04 o 
  -3   9  12     2901.54     2878.71    146.26 o 
  -1   9  12      138.89      203.49     53.17 o 
   1   9  12     3239.35     3185.43    115.01 o 
   3   9  12       14.67      103.60     53.95 o 
   5   9  12     2139.93     2315.08    161.69 o 
   7   9  12     1741.33     1680.11     77.97 o 
   9   9  12     2935.17     2751.93    106.60 o 
  11   9  12     1116.54     1033.01     74.71 o 
 -30  10  12      296.32      351.83     80.60 o 
 -28  10  12      232.59      229.95     62.17 o 
 -26  10  12     1081.06     1070.46     64.90 o 
 -24  10  12      217.50      303.39     63.55 o 
 -22  10  12        0.21       74.34     65.36 o 
 -20  10  12      323.35      389.18     67.27 o 
 -18  10  12     3327.16     3463.19    234.49 o 
 -16  10  12      333.71      360.96     73.20 o 
 -14  10  12     1506.66     1494.26     99.90 o 
 -12  10  12      246.52      339.26     65.31 o 
 -10  10  12      527.85      502.93     63.82 o 
  -8  10  12      685.89      564.05     62.37 o 
  -6  10  12       29.74       78.70     58.75 o 
  -4  10  12     3571.52     3887.58    310.17 o 
  -2  10  12       71.01       73.53     58.09 o 
   0  10  12        0.09       16.20     54.58 o 
   2  10  12     1008.72      908.16     59.33 o 
   4  10  12      163.44      178.12     54.13 o 
   6  10  12      134.68      125.30     61.61 o 
   8  10  12        0.49       41.71     61.16 o 
  10  10  12       28.97       -6.27    116.07 o 
 -29  11  12      595.80      536.14     77.79 o 
 -27  11  12     1183.46     1332.61    120.45 o 
 -25  11  12     1708.77     1628.53    130.51 o 
 -23  11  12     8278.25     8452.16    152.15 o 
 -21  11  12     2097.54     2186.57     80.94 o 
 -19  11  12     4094.96     4408.47    131.76 o 
 -17  11  12      876.88      904.66     97.25 o 
 -15  11  12     3026.23     3206.20     82.08 o 
 -13  11  12     3400.69     3505.39    136.47 o 
 -11  11  12     1897.81     2037.58     79.86 o 
  -9  11  12    14769.65    15309.94    688.03 o 
  -7  11  12      211.95      271.36     71.33 o 
  -5  11  12     9039.17     9435.09    894.70 o 
  -3  11  12      127.86      149.42     61.25 o 
  -1  11  12     2236.33     2117.81    208.74 o 
   1  11  12     1267.06     1277.32    105.81 o 
   3  11  12       12.20       45.53     59.21 o 
   5  11  12     1513.28     1405.46     98.26 o 
   7  11  12        1.03       49.36     59.83 o 
 -26  12  12       11.82       75.29     79.86 o 
 -24  12  12      167.99      257.91     78.73 o 
 -22  12  12     1253.51     1346.10     87.10 o 
 -20  12  12     1006.00      942.78     77.64 o 
 -18  12  12       15.24       38.91     84.70 o 
 -16  12  12      209.79      272.76     80.40 o 
 -14  12  12      927.94     1019.42     76.51 o 
 -12  12  12       60.73       42.46     76.51 o 
 -10  12  12     3941.35     4164.28    174.11 o 
  -8  12  12     3046.04     3176.85    177.25 o 
  -6  12  12      409.15      321.29     72.53 o 
  -4  12  12      470.33      439.06     73.06 o 
  -2  12  12       49.87       89.33     61.71 o 
   0  12  12     2348.69     2117.32    204.22 o 
   2  12  12      474.40      506.81     64.25 o 
   4  12  12     1351.33     1054.32    164.82 o 
 -23  13  12     4764.20     4268.31     98.25 o 
 -21  13  12      147.95      124.25     78.73 o 
 -19  13  12      321.32      329.41     77.64 o 
 -17  13  12      112.75      267.75     76.51 o 
 -15  13  12      620.25      665.64     76.51 o 
 -13  13  12      377.00      464.41     82.63 o 
 -11  13  12      429.84      473.90     81.72 o 
  -9  13  12      654.57      668.76     84.35 o 
  -7  13  12     1496.69     1448.67     94.26 o 
  -5  13  12     2867.84     2604.88     91.08 o 
  -3  13  12       38.32       71.04     71.48 o 
  -1  13  12      933.32      808.37    127.24 o 
   1  13  12       12.09       56.07     68.09 o 
 -18  14  12        2.37      -74.85     94.26 o 
 -16  14  12       15.22       87.51     83.51 o 
 -14  14  12      299.71      378.67     85.75 o 
 -12  14  12      968.45      954.90     94.26 o 
 -10  14  12     1364.62     1329.50     89.33 o 
  -8  14  12      711.15      647.48     93.17 o 
  -6  14  12     1456.05     1460.03    125.49 o 
  -4  14  12      468.63      415.65     94.26 o 
 -39   1  13     1149.20      990.84    121.35 o 
 -37   1  13     1955.16     2041.09    141.28 o 
 -35   1  13     2258.16     2367.16    119.09 o 
 -33   1  13     8206.91     8119.52    398.02 o 
 -31   1  13     8155.28     6962.83    543.37 o 
 -29   1  13    16961.34    17710.51    496.28 o 
 -27   1  13      614.91      583.04     81.05 o 
 -25   1  13    16635.37    17511.23    160.29 o 
 -23   1  13    16567.45    15934.53    985.91 o 
 -21   1  13      890.75      879.47     52.93 o 
 -19   1  13     6724.42     6445.72    435.15 o 
 -17   1  13    18617.72    16072.68   1160.66 o 
 -15   1  13    33923.78    31267.96   1819.83 o 
 -13   1  13     1480.80     1370.45     53.68 o 
 -11   1  13    20812.39    19609.25    836.33 o 
  -9   1  13    22201.00    21634.72   1016.55 o 
  -7   1  13     3145.62     3194.78    274.40 o 
  -5   1  13     4074.27     4220.47     95.54 o 
  -3   1  13    13311.54    12236.56    384.43 o 
  -1   1  13     7843.21     7617.26    462.77 o 
   1   1  13     1266.99     1378.45     49.38 o 
   3   1  13    10097.12    11827.97    157.12 o 
   5   1  13    20781.84    22363.01   1749.19 o 
   7   1  13       76.59      102.23     48.81 o 
   9   1  13       34.23      150.41     52.11 o 
  11   1  13     3611.18     3895.94    162.90 o 
  13   1  13       33.64       65.57     51.30 o 
  15   1  13      617.61      619.74     58.86 o 
 -38   2  13     1001.05      843.61     67.55 o 
 -36   2  13      549.62      552.46     56.82 o 
 -34   2  13     7999.67     7377.73    460.50 o 
 -32   2  13     3021.97     3301.73    140.82 o 
 -30   2  13      140.34      179.60     51.76 o 
 -28   2  13        0.28       22.40     52.14 o 
 -26   2  13       42.48       -8.64     54.56 o 
 -24   2  13     2303.71     2052.43     93.73 o 
 -22   2  13      408.99      448.89     51.60 o 
 -20   2  13     9510.76     7993.03    576.87 o 
 -18   2  13    14158.05    13091.19    548.78 o 
 -16   2  13     5840.73     5678.55    351.38 o 
 -14   2  13       13.11       44.63     50.89 o 
 -12   2  13     1877.32     1857.88    159.39 o 
 -10   2  13      173.88      230.04     47.80 o 
  -8   2  13     1366.42     1394.66     51.73 o 
  -6   2  13     8583.38     9513.79     63.51 o 
  -4   2  13     6802.44     7252.57    155.77 o 
  -2   2  13     1674.50     1656.66     88.30 o 
   0   2  13      964.95      940.34     75.62 o 
   2   2  13     1907.74     2153.65    105.95 o 
   4   2  13       19.85      118.46     49.39 o 
   6   2  13     2408.66     2585.89    139.96 o 
   8   2  13      111.56      229.15     50.89 o 
  10   2  13      285.28      285.37     66.56 o 
  12   2  13        7.52       23.09     52.85 o 
  14   2  13       38.35       56.30     54.42 o 
 -39   3  13     1416.97     1099.03     91.47 o 
 -37   3  13      634.56      536.95     59.99 o 
 -35   3  13     1072.74      969.93     88.01 o 
 -33   3  13       16.43       96.76     54.68 o 
 -31   3  13       51.71      105.09     51.73 o 
 -29   3  13     5029.46     4913.61    341.17 o 
 -27   3  13      476.85      442.61     48.49 o 
 -25   3  13    14615.15    13687.66    755.18 o 
 -23   3  13     6196.06     6516.39    252.67 o 
 -21   3  13     1164.59     1245.14     59.32 o 
 -19   3  13      368.68      553.64     57.72 o 
 -17   3  13      263.48      279.70     54.85 o 
 -15   3  13    29444.31    29452.78    605.00 o 
 -13   3  13      390.05      413.34     52.62 o 
 -11   3  13    49054.61    42241.88   1900.43 o 
  -9   3  13     3848.41     3867.91    190.58 o 
  -7   3  13     5096.38     5488.56    129.05 o 
  -5   3  13     3569.61     4223.94    182.09 o 
  -3   3  13     4407.94     4513.24    142.32 o 
  -1   3  13     2355.27     2236.13    199.69 o 
   1   3  13      141.38      227.06     49.36 o 
   3   3  13    13736.42    14568.87    727.20 o 
   5   3  13     3088.96     3433.27    246.33 o 
   7   3  13     3381.55     3389.99    341.42 o 
   9   3  13      420.41      498.08     62.49 o 
  11   3  13      177.68      316.20     53.30 o 
  13   3  13      832.03      872.86     55.67 o 
  15   3  13        5.82       62.57     55.67 o 
 -38   4  13      274.46      280.06     84.67 o 
 -36   4  13       97.10       76.69     54.49 o 
 -34   4  13     2192.32     2273.64    223.23 o 
 -32   4  13     2170.22     2147.56     58.43 o 
 -30   4  13      454.60      449.62     52.53 o 
 -28   4  13     1569.97     1648.77     62.49 o 
 -26   4  13      301.34      323.22     52.18 o 
 -24   4  13      151.40      114.35     51.22 o 
 -22   4  13      520.78      501.34     54.64 o 
 -20   4  13     2195.36     2108.47    142.63 o 
 -18   4  13    21289.73    20480.18   1468.16 o 
 -16   4  13       20.21       58.18     50.33 o 
 -14   4  13     1955.15     1887.37    113.20 o 
 -12   4  13       58.93       41.05     52.00 o 
 -10   4  13     9125.35     9753.54    111.84 o 
  -8   4  13     4000.99     4113.81     58.86 o 
  -6   4  13        6.89       57.36     50.96 o 
  -4   4  13     3796.66     3843.83    190.84 o 
  -2   4  13      538.94      739.98     50.08 o 
   0   4  13    10979.86    10935.99    317.20 o 
   2   4  13     1716.89     1862.50    123.44 o 
   4   4  13     4262.76     4262.46    177.05 o 
   6   4  13     2072.55     2354.70     99.08 o 
   8   4  13      581.71      587.40     52.53 o 
  10   4  13      250.29      165.58     54.56 o 
  12   4  13       34.90       14.63     54.49 o 
  14   4  13      954.17      817.47     81.96 o 
 -37   5  13     4906.26     4339.55    381.26 o 
 -35   5  13     1567.68     1356.96     99.16 o 
 -33   5  13     1751.45     1859.60     61.79 o 
 -31   5  13     2971.37     2907.66    178.54 o 
 -29   5  13        5.78       76.04     51.34 o 
 -27   5  13     1120.65     1184.57     62.49 o 
 -25   5  13     2692.38     2732.57     60.32 o 
 -23   5  13     2691.47     2756.18    174.33 o 
 -21   5  13     6288.27     6123.71    234.54 o 
 -19   5  13      540.51      514.29     55.09 o 
 -17   5  13    26915.11    27142.80    595.89 o 
 -15   5  13      508.88      470.11     50.38 o 
 -13   5  13     2497.54     2348.28    190.63 o 
 -11   5  13     2702.88     2885.22     59.33 o 
  -9   5  13     1841.72     2050.42     56.63 o 
  -7   5  13     1273.05     1113.10    101.43 o 
  -5   5  13      399.32      372.81     52.16 o 
  -3   5  13      312.49      417.25     61.13 o 
  -1   5  13       73.11      225.08     56.15 o 
   1   5  13      208.01      291.36     49.39 o 
   3   5  13      143.49      171.26     49.79 o 
   5   5  13     2588.98     2622.16    113.34 o 
   7   5  13     1364.01     1264.79    131.49 o 
   9   5  13      511.84      589.41     53.71 o 
  11   5  13       58.07       73.63     52.53 o 
  13   5  13     1306.24     1206.42     58.04 o 
 -36   6  13      660.22      671.37    104.60 o 
 -34   6  13     3620.04     3593.22    249.50 o 
 -32   6  13      691.36      762.58     56.38 o 
 -30   6  13     3654.33     3325.90    191.54 o 
 -28   6  13     4762.70     4787.22    243.16 o 
 -26   6  13     7941.41     8257.90    266.70 o 
 -24   6  13      664.88      732.75     56.21 o 
 -22   6  13    15665.85    16487.38    206.48 o 
 -20   6  13     1748.24     1695.85     64.23 o 
 -18   6  13      770.10      796.40     58.12 o 
 -16   6  13     2604.01     2911.17     63.11 o 
 -14   6  13     1886.41     2030.23     71.09 o 
 -12   6  13    17716.28    17954.44    753.92 o 
 -10   6  13      169.96      253.50     55.71 o 
  -8   6  13    10027.98    10548.22    316.51 o 
  -6   6  13     1776.86     1902.45     56.34 o 
  -4   6  13     1209.97     1301.11     49.15 o 
  -2   6  13     2314.91     2366.45     77.43 o 
   0   6  13     1682.12     1805.92    118.18 o 
   2   6  13     7195.03     7557.18    425.69 o 
   4   6  13      479.14      469.11     52.14 o 
   6   6  13     1836.92     2115.23    104.38 o 
   8   6  13      599.86      558.31     50.40 o 
  10   6  13      218.18      290.81     52.93 o 
  12   6  13      129.36       99.12     52.03 o 
 -35   7  13        0.21        8.01     59.52 o 
 -33   7  13       36.77      155.84     59.52 o 
 -31   7  13     1345.47     1216.85     55.08 o 
 -29   7  13      604.87      687.07     57.76 o 
 -27   7  13     3891.29     3949.62    156.21 o 
 -25   7  13      570.32      586.97     53.12 o 
 -23   7  13     2747.42     2969.28     98.26 o 
 -21   7  13     4285.65     4394.42    219.81 o 
 -19   7  13      413.77      370.94     54.80 o 
 -17   7  13     1286.39     1378.74     59.11 o 
 -15   7  13      118.24      102.69     57.43 o 
 -13   7  13     2012.22     2136.19     60.93 o 
 -11   7  13      929.42      922.72     57.51 o 
  -9   7  13     2384.30     2600.14     63.10 o 
  -7   7  13      695.59      706.40     55.37 o 
  -5   7  13     3262.30     3454.79    147.70 o 
  -3   7  13     1037.15      987.72     95.09 o 
  -1   7  13      194.43      204.80     52.55 o 
   1   7  13     1214.91     1238.19     55.98 o 
   3   7  13     1140.24     1193.92     88.30 o 
   5   7  13     1044.96      966.25     50.81 o 
   7   7  13     1038.30      909.49     64.64 o 
   9   7  13      650.74      576.71     81.05 o 
  11   7  13      136.06      199.54     59.20 o 
 -34   8  13     2130.23     2045.30    148.97 o 
 -32   8  13       61.09      166.21     59.61 o 
 -30   8  13     2259.42     2485.79    145.69 o 
 -28   8  13      649.71      676.40     59.09 o 
 -26   8  13     3392.64     3650.78    135.39 o 
 -24   8  13     4732.97     4852.07    174.33 o 
 -22   8  13    11546.86    12654.72    208.74 o 
 -20   8  13     7930.46     8302.37    186.56 o 
 -18   8  13     1641.30     1849.39     61.37 o 
 -16   8  13     4993.81     5228.72    234.81 o 
 -14   8  13     1727.67     1825.23     70.18 o 
 -12   8  13    10569.17    11639.21    234.10 o 
 -10   8  13     3081.59     3246.42    148.82 o 
  -8   8  13     3509.47     3900.25     70.07 o 
  -6   8  13    14383.43    15275.24    616.11 o 
  -4   8  13       35.44       70.30     52.64 o 
  -2   8  13    10935.67    10520.93    484.05 o 
   0   8  13       14.42       23.16     53.69 o 
   2   8  13     4617.45     4628.12    160.29 o 
   4   8  13     1797.56     1937.50     57.41 o 
   6   8  13     4663.12     4948.62    293.48 o 
   8   8  13     4649.22     4559.88    115.48 o 
  10   8  13      143.13      112.14     57.55 o 
 -33   9  13       49.42       67.74     63.59 o 
 -31   9  13      154.18      233.78     59.13 o 
 -29   9  13      805.67      817.55     62.98 o 
 -27   9  13      508.22      453.75     55.89 o 
 -25   9  13        4.84       76.61     59.69 o 
 -23   9  13       70.57      119.05     61.45 o 
 -21   9  13     2816.63     2845.52    103.69 o 
 -19   9  13       10.22        4.72     61.51 o 
 -17   9  13     5795.37     6462.28    169.74 o 
 -15   9  13        6.97       36.32     59.61 o 
 -13   9  13      115.84      196.37     59.91 o 
 -11   9  13     1006.81     1037.07     70.74 o 
  -9   9  13       17.10       49.17     56.95 o 
  -7   9  13     1761.13     2049.65    105.82 o 
  -5   9  13      288.09      320.14     55.30 o 
  -3   9  13     2235.19     2314.04     63.39 o 
  -1   9  13      269.35      230.32     54.85 o 
   1   9  13      165.46      129.49     55.07 o 
   3   9  13     1424.95     1446.25     78.34 o 
   5   9  13      126.14      112.26     75.62 o 
   7   9  13     1120.72      913.63    111.48 o 
   9   9  13      776.65      639.19     64.07 o 
 -30  10  13     1510.24     1351.20    119.99 o 
 -28  10  13      654.01      681.93     80.15 o 
 -26  10  13     3075.07     3263.75    157.12 o 
 -24  10  13      249.27      233.95     64.15 o 
 -22  10  13    14700.21    15485.80    554.50 o 
 -20  10  13     1100.51     1146.76     70.10 o 
 -18  10  13     2878.28     2963.35    122.71 o 
 -16  10  13     1958.47     2034.75    103.97 o 
 -14  10  13     3280.65     3338.65    236.36 o 
 -12  10  13     4687.96     5048.56    392.39 o 
 -10  10  13      113.34      126.94     62.37 o 
  -8  10  13    14790.86    15630.47   1148.32 o 
  -6  10  13     1192.94     1151.62    116.46 o 
  -4  10  13     3217.05     3161.86    258.45 o 
  -2  10  13     1402.02     1429.66    135.39 o 
   0  10  13     1423.41     1232.74     82.86 o 
   2  10  13      469.93      557.84     61.58 o 
   4  10  13      140.53      110.67     62.46 o 
   6  10  13     1788.07     1754.32    155.50 o 
 -29  11  13      986.41      966.26     77.14 o 
 -27  11  13      213.09      287.50     73.86 o 
 -25  11  13      577.58      511.14     76.94 o 
 -23  11  13       21.92      -35.35     74.29 o 
 -21  11  13     1783.67     1811.04     79.86 o 
 -19  11  13     1389.98     1349.09     87.84 o 
 -17  11  13      771.70      846.64    108.23 o 
 -15  11  13     1578.22     1595.52    149.01 o 
 -13  11  13      655.10      828.12     74.29 o 
 -11  11  13       73.52      187.11     69.92 o 
  -9  11  13      121.03      196.41     64.47 o 
  -7  11  13     1030.65     1096.61    121.80 o 
  -5  11  13      248.60      183.60     64.16 o 
  -3  11  13       59.65       98.57     60.54 o 
  -1  11  13      517.24      480.02     59.28 o 
   1  11  13     1046.53     1008.83    124.97 o 
   3  11  13     1115.38     1074.79    125.88 o 
   5  11  13      471.12      408.45    103.69 o 
 -26  12  13      213.36      291.27     85.75 o 
 -24  12  13      840.16      825.08     82.08 o 
 -22  12  13     5240.62     5149.79    298.03 o 
 -20  12  13      945.21     1070.07     84.87 o 
 -18  12  13     3580.43     4044.31    199.21 o 
 -16  12  13      179.63       90.98     75.42 o 
 -14  12  13       45.16       32.26     74.29 o 
 -12  12  13      199.54      275.47     81.72 o 
 -10  12  13     2502.65     2925.37     95.68 o 
  -8  12  13     3375.19     3223.90    186.70 o 
  -6  12  13     1982.95     1921.83    195.71 o 
  -4  12  13     4239.76     4039.70    492.92 o 
  -2  12  13      663.46      527.46     69.28 o 
   0  12  13      315.71      213.58     93.73 o 
   2  12  13      242.46      162.99     67.17 o 
 -23  13  13     1905.78     1865.40    108.23 o 
 -21  13  13      170.43      129.83     85.75 o 
 -19  13  13      109.10      254.12    101.96 o 
 -17  13  13      439.16      320.27     78.73 o 
 -15  13  13      503.55      651.88     83.51 o 
 -13  13  13     1015.09      925.77     78.73 o 
 -11  13  13      158.33      227.44     75.42 o 
  -9  13  13      166.34      240.16     81.72 o 
  -7  13  13     1226.03     1248.95     94.26 o 
  -5  13  13       96.11      117.53     74.73 o 
  -3  13  13      551.64      447.87     72.85 o 
  -1  13  13       89.67       73.84     71.30 o 
 -16  14  13      292.92      275.91     87.10 o 
 -14  14  13     1787.09     1743.38    263.52 o 
 -12  14  13        8.49       15.69     90.95 o 
 -10  14  13     3082.77     2796.26    155.29 o 
  -8  14  13      602.61      429.22    131.76 o 
 -38   0  14      239.20      230.80     84.87 o 
 -36   0  14     1066.89     1110.54    128.62 o 
 -34   0  14     6121.03     6664.33    196.07 o 
 -32   0  14     8068.19     7431.92    117.64 o 
 -30   0  14     8876.50     8800.56    729.38 o 
 -28   0  14     7240.11     8116.33    225.87 o 
 -26   0  14     9673.29     9148.22   1159.17 o 
 -24   0  14      695.66      672.77     74.29 o 
 -22   0  14    26061.71    25502.42   1054.08 o 
 -20   0  14      310.69      211.76     59.89 o 
 -18   0  14    17235.11    15279.14   1796.01 o 
 -16   0  14     7100.69     6970.62     85.38 o 
 -14   0  14    11137.51    11215.49    464.30 o 
 -12   0  14    44794.17    46178.50   2718.32 o 
 -10   0  14     1051.50     1154.03    265.09 o 
  -8   0  14    15999.49    15696.25   1821.10 o 
  -6   0  14    10819.91    10470.83   1281.52 o 
  -4   0  14     7851.83     7582.81    105.09 o 
  -2   0  14     6025.16     4892.43    672.91 o 
   0   0  14    20752.79    17009.37    719.97 o 
   2   0  14     9424.77    10539.55    566.25 o 
   4   0  14       82.51      139.33     63.30 o 
   6   0  14    14666.08    16243.49   1505.82 o 
   8   0  14     5539.52     6214.04    484.69 o 
  10   0  14      957.37      972.77     71.46 o 
  12   0  14     2798.96     3009.79     92.55 o 
  14   0  14      671.98      702.09     80.76 o 
 -39   1  14      128.82      169.57     58.57 o 
 -37   1  14      658.75      635.97     78.08 o 
 -35   1  14      372.73      437.07     53.33 o 
 -33   1  14      142.70      233.99     49.15 o 
 -31   1  14     2150.06     2426.81    119.54 o 
 -29   1  14      156.43      295.09     51.36 o 
 -27   1  14       25.32      116.98     50.16 o 
 -25   1  14       85.36      155.84     46.36 o 
 -23   1  14     1929.14     1885.50    153.05 o 
 -21   1  14      487.29      522.38     62.50 o 
 -19   1  14     2585.00     2405.33    159.39 o 
 -17   1  14      613.34      668.80     52.11 o 
 -15   1  14      701.20      621.46     50.96 o 
 -13   1  14      663.83      588.33     47.53 o 
 -11   1  14        2.21       48.87     50.54 o 
  -9   1  14     3647.19     3386.36    226.40 o 
  -7   1  14     1946.93     2053.54     69.65 o 
  -5   1  14       54.58      154.72     50.16 o 
  -3   1  14     6694.54     7289.21    226.38 o 
  -1   1  14     5174.66     5145.89    470.47 o 
   1   1  14      889.69      989.69     50.92 o 
   3   1  14       38.48      125.32     50.57 o 
   5   1  14       71.15       98.03     72.65 o 
   7   1  14       28.34      100.29     50.57 o 
   9   1  14      144.49      112.40     52.53 o 
  11   1  14      351.69      345.12     62.50 o 
  13   1  14      123.45      107.49     50.26 o 
 -38   2  14      156.44      212.48     50.00 o 
 -36   2  14      540.09      509.25     51.67 o 
 -34   2  14      120.08      130.40     52.53 o 
 -32   2  14      854.38     1028.37     54.10 o 
 -30   2  14      834.27      930.48     74.81 o 
 -28   2  14    11754.13    13190.40    378.00 o 
 -26   2  14     2704.74     3238.30     57.11 o 
 -24   2  14     6349.58     6009.85    363.41 o 
 -22   2  14     6682.49     6897.97    329.81 o 
 -20   2  14     2058.15     2194.38     62.47 o 
 -18   2  14      321.32      353.88     49.74 o 
 -16   2  14     2943.57     2753.73    101.43 o 
 -14   2  14    30128.42    27645.47   1127.03 o 
 -12   2  14    13523.51    13200.27    981.68 o 
 -10   2  14     5276.74     5477.18    147.61 o 
  -8   2  14     5606.99     5280.55    324.21 o 
  -6   2  14       54.25       38.92     46.51 o 
  -4   2  14      831.93      847.17     50.08 o 
  -2   2  14    12174.01    12948.65    556.00 o 
   0   2  14     6723.02     6623.74    409.88 o 
   2   2  14     3631.68     4471.42     79.99 o 
   4   2  14      709.37      759.19     51.73 o 
   6   2  14     4536.90     4922.30    330.49 o 
   8   2  14       48.60      112.13     48.81 o 
  10   2  14       10.55       20.13     49.74 o 
  12   2  14       27.18       81.61     53.68 o 
 -39   3  14      416.43      496.32     82.15 o 
 -37   3  14     2879.57     2480.14    168.90 o 
 -35   3  14      962.95      961.72     55.25 o 
 -33   3  14     2731.00     2513.37    103.39 o 
 -31   3  14     3283.26     3757.25     79.40 o 
 -29   3  14     4789.22     4720.79    206.48 o 
 -27   3  14      123.42      204.28     51.36 o 
 -25   3  14      304.83      315.93     52.14 o 
 -23   3  14     1324.43     1199.14    131.31 o 
 -21   3  14    13881.64    12854.08    983.04 o 
 -19   3  14     5362.82     5424.46    124.42 o 
 -17   3  14    16852.67    16768.70    940.03 o 
 -15   3  14      620.52      680.76     54.79 o 
 -13   3  14      788.89      813.76     68.28 o 
 -11   3  14     3110.34     2943.67    125.58 o 
  -9   3  14       29.32      112.02     47.56 o 
  -7   3  14      447.01      505.34     63.39 o 
  -5   3  14     3028.67     3201.10    176.59 o 
  -3   3  14     1455.64     1440.43     68.97 o 
  -1   3  14     1270.97     1286.27     81.05 o 
   1   3  14      269.71      356.49     57.90 o 
   3   3  14     2437.64     2448.30    121.80 o 
   5   3  14     1511.33     1334.55    107.68 o 
   7   3  14      269.93      251.90     49.69 o 
   9   3  14      748.70      731.87     50.40 o 
  11   3  14       30.69        3.43     50.74 o 
  13   3  14       14.46      116.61     76.52 o 
 -38   4  14      105.76      148.96     58.44 o 
 -36   4  14     1218.98     1242.11     89.66 o 
 -34   4  14     2431.05     2389.46    105.80 o 
 -32   4  14       12.87       39.85     54.34 o 
 -30   4  14       16.09       20.21     62.54 o 
 -28   4  14     1224.56     1141.11     47.92 o 
 -26   4  14      335.57      411.30     55.40 o 
 -24   4  14      330.40      411.90     56.87 o 
 -22   4  14    13942.22    14473.29    335.53 o 
 -20   4  14     5623.16     6020.55    131.77 o 
 -18   4  14      560.96      643.70     67.02 o 
 -16   4  14      136.58      158.61     54.28 o 
 -14   4  14     4778.97     4856.67    368.13 o 
 -12   4  14     2604.37     2765.95    195.90 o 
 -10   4  14      768.57      798.89     53.85 o 
  -8   4  14     2439.52     2530.22    118.18 o 
  -6   4  14      159.83      204.18     51.98 o 
  -4   4  14     2728.42     2916.29     96.45 o 
  -2   4  14      708.83      848.54     50.57 o 
   0   4  14     4662.16     5254.11    271.97 o 
   2   4  14       34.23       47.38     48.25 o 
   4   4  14       81.41      119.40     50.93 o 
   6   4  14     1516.51     1618.19    120.45 o 
   8   4  14      610.35      637.71     53.43 o 
  10   4  14      270.77      272.35     50.40 o 
  12   4  14       52.96       94.73     52.61 o 
 -37   5  14      180.69      272.09     59.29 o 
 -35   5  14     2172.93     2078.12    156.22 o 
 -33   5  14      886.36     1084.17     73.35 o 
 -31   5  14        5.68       43.32     55.54 o 
 -29   5  14     5217.23     5403.28    197.42 o 
 -27   5  14     1494.13     1431.58    112.75 o 
 -25   5  14     2723.80     2719.66    195.16 o 
 -23   5  14     2994.27     3005.10     97.35 o 
 -21   5  14     1314.44     1368.03    110.03 o 
 -19   5  14      217.53      313.77     56.00 o 
 -17   5  14     3980.47     3971.31    121.27 o 
 -15   5  14      864.87      818.95     56.78 o 
 -13   5  14     2356.59     2491.66    142.18 o 
 -11   5  14    10137.13    10839.17    129.96 o 
  -9   5  14      414.62      476.58     51.69 o 
  -7   5  14      321.38      405.67     50.89 o 
  -5   5  14      662.56      675.82     57.96 o 
  -3   5  14       14.36      145.27     50.40 o 
  -1   5  14     1372.15     1451.99    107.01 o 
   1   5  14     3045.31     3083.55     96.97 o 
   3   5  14     4755.87     5053.81    246.81 o 
   5   5  14       81.07      104.23     51.32 o 
   7   5  14      234.32      185.09     61.58 o 
   9   5  14     1130.41     1166.37    164.82 o 
  11   5  14       29.73       48.78     54.03 o 
 -36   6  14     7352.76     6871.93    483.61 o 
 -34   6  14     4055.86     4284.90    291.15 o 
 -32   6  14        4.37        6.73     51.17 o 
 -30   6  14     3367.55     3011.67    165.27 o 
 -28   6  14     1226.95     1350.48     59.05 o 
 -26   6  14     2831.05     2914.02     99.62 o 
 -24   6  14     5523.40     5696.88    339.20 o 
 -22   6  14      557.08      532.42     56.18 o 
 -20   6  14     8619.27     8607.87    189.85 o 
 -18   6  14      534.17      624.61     55.63 o 
 -16   6  14     2653.00     2746.32     59.78 o 
 -14   6  14    13887.86    13728.20    367.19 o 
 -12   6  14      364.22      546.03     58.46 o 
 -10   6  14     9659.83    10435.81     94.14 o 
  -8   6  14     4672.11     5420.83     89.66 o 
  -6   6  14     1557.30     1717.95     86.94 o 
  -4   6  14      123.75      134.80     51.67 o 
  -2   6  14      451.48      453.14     62.89 o 
   0   6  14      927.60      917.33     62.94 o 
   2   6  14        8.42       42.94     50.50 o 
   4   6  14      238.07      299.56     52.70 o 
   6   6  14      191.45      213.56     53.77 o 
   8   6  14      390.72      300.98     54.10 o 
  10   6  14      945.42      933.30     76.07 o 
 -35   7  14      101.45       62.50     60.63 o 
 -33   7  14     1708.55     1704.98     61.01 o 
 -31   7  14      156.19      190.01     55.68 o 
 -29   7  14     4300.37     4415.61    162.10 o 
 -27   7  14      123.03      134.92     57.45 o 
 -25   7  14     7629.69     8087.53    255.84 o 
 -23   7  14    11598.12    11341.58    499.44 o 
 -21   7  14     2877.55     2983.14    124.52 o 
 -19   7  14    15501.12    16230.19    619.82 o 
 -17   7  14      716.18      759.52     57.44 o 
 -15   7  14    18177.32    19173.38    637.32 o 
 -13   7  14     1596.07     1750.33     58.06 o 
 -11   7  14    15592.69    15841.65    628.04 o 
  -9   7  14    19678.72    20228.57    781.54 o 
  -7   7  14       33.03       84.40     53.17 o 
  -5   7  14     5925.23     6078.54    314.54 o 
  -3   7  14      177.53      145.12     48.59 o 
  -1   7  14     5119.44     5187.54    146.62 o 
   1   7  14       77.73      148.27     52.27 o 
   3   7  14     5023.44     4803.43    113.20 o 
   5   7  14     7521.54     7003.10    389.41 o 
   7   7  14      452.66      404.92     66.69 o 
   9   7  14      854.08      739.98     61.10 o 
 -34   8  14      360.72      389.27     63.23 o 
 -32   8  14      286.95      323.82     59.83 o 
 -30   8  14       79.38       99.19     59.93 o 
 -28   8  14        0.06      141.45     54.22 o 
 -26   8  14      439.22      524.12     59.93 o 
 -24   8  14      936.28      994.53     59.68 o 
 -22   8  14     2245.79     2446.42     95.84 o 
 -20   8  14     6860.29     7416.20     70.50 o 
 -18   8  14      577.75      636.32     58.59 o 
 -16   8  14     1903.20     1904.37     62.07 o 
 -14   8  14      300.09      348.16     56.88 o 
 -12   8  14      392.36      439.11     54.55 o 
 -10   8  14     1437.74     1643.83     58.31 o 
  -8   8  14     2633.77     2757.22    177.39 o 
  -6   8  14      464.67      492.64     54.30 o 
  -4   8  14      266.14      277.53     57.29 o 
  -2   8  14        3.14       69.21     52.27 o 
   0   8  14        0.43       34.78     53.17 o 
   2   8  14      297.28      310.43     52.93 o 
   4   8  14      659.51      585.97     57.62 o 
   6   8  14      204.49      215.74     70.39 o 
   8   8  14      382.92      300.35     56.47 o 
 -33   9  14      729.32      716.47     70.18 o 
 -31   9  14      280.48      333.23     62.58 o 
 -29   9  14     1961.78     2304.93    178.61 o 
 -27   9  14        2.47      -37.54     59.42 o 
 -25   9  14     9361.57     9854.56    198.54 o 
 -23   9  14     7520.68     7692.06    396.21 o 
 -21   9  14     1053.56     1255.02     64.47 o 
 -19   9  14     3590.63     3831.03    156.84 o 
 -17   9  14      957.75     1050.97     60.87 o 
 -15   9  14     1119.57     1207.22     59.85 o 
 -13   9  14       69.85       83.71     58.39 o 
 -11   9  14    12847.57    14207.89    553.13 o 
  -9   9  14     5463.79     5910.96    292.51 o 
  -7   9  14     2145.31     2243.31    186.10 o 
  -5   9  14     2691.98     2790.32    174.78 o 
  -3   9  14      161.41      238.79     59.83 o 
  -1   9  14     3793.42     3416.79    249.95 o 
   1   9  14       88.34       66.19     55.27 o 
   3   9  14     1851.13     1988.16    184.74 o 
   5   9  14     4958.91     4887.34    566.46 o 
   7   9  14     1640.02     1249.56    120.16 o 
 -30  10  14      714.46      541.01     61.72 o 
 -28  10  14      516.93      503.04     68.83 o 
 -26  10  14       19.21      -34.60     63.63 o 
 -24  10  14       12.74      100.78     63.29 o 
 -22  10  14      417.62      505.36     65.69 o 
 -20  10  14     5339.17     5499.07    280.29 o 
 -18  10  14     2855.31     2917.04    138.87 o 
 -16  10  14     2221.33     2323.13    111.42 o 
 -14  10  14       18.73       69.08     61.90 o 
 -12  10  14     2813.66     2659.48    225.95 o 
 -10  10  14       18.44       59.37     65.54 o 
  -8  10  14       17.19       16.45     62.07 o 
  -6  10  14     1419.28     1323.13    106.41 o 
  -4  10  14     2714.53     2718.81    207.98 o 
  -2  10  14      316.97      271.60     56.94 o 
   0  10  14       26.35       41.65     56.83 o 
   2  10  14      348.83      362.04    100.44 o 
   4  10  14        9.69       32.47     58.74 o 
 -29  11  14       46.28       30.37     83.08 o 
 -27  11  14       74.47       20.17     63.36 o 
 -25  11  14     1171.87     1136.61    166.01 o 
 -23  11  14     1432.37     1488.46    108.23 o 
 -21  11  14     5952.02     6438.19    329.40 o 
 -19  11  14      673.28      624.66     76.51 o 
 -17  11  14     4050.08     4377.44    147.45 o 
 -15  11  14      855.69      738.84     75.42 o 
 -13  11  14       42.78       75.60     67.52 o 
 -11  11  14      730.70      782.21    109.58 o 
  -9  11  14     4194.59     3948.56    418.39 o 
  -7  11  14     4393.45     4203.05    403.45 o 
  -5  11  14     3375.61     3090.84    280.96 o 
  -3  11  14     1965.91     1762.38    140.37 o 
  -1  11  14     1176.57     1083.53     63.94 o 
   1  11  14      334.75      312.85     73.81 o 
   3  11  14      471.24      407.87     81.52 o 
 -26  12  14      116.77      150.75     81.99 o 
 -24  12  14      139.10      292.24     79.86 o 
 -22  12  14       28.13       17.83     83.51 o 
 -20  12  14     1225.50     1327.73    139.60 o 
 -18  12  14     1529.51     1617.45     82.08 o 
 -16  12  14     1635.73     1648.99     82.08 o 
 -14  12  14      194.26      292.07     76.51 o 
 -12  12  14      540.53      546.32     82.63 o 
 -10  12  14      263.37      233.13     79.31 o 
  -8  12  14      144.27      109.44     72.71 o 
  -6  12  14      192.37      212.08     68.62 o 
  -4  12  14      761.88      719.40    100.52 o 
  -2  12  14      943.68      875.22    175.24 o 
   0  12  14      351.07      287.65     68.14 o 
 -21  13  14      208.46      229.35     80.94 o 
 -19  13  14     3419.73     3353.50     95.08 o 
 -17  13  14       26.50       97.69     78.73 o 
 -15  13  14      574.13      550.43     85.75 o 
 -13  13  14     3880.13     3487.30    269.79 o 
 -11  13  14      585.11      520.51     85.75 o 
  -9  13  14     4888.12     4479.20    316.85 o 
  -7  13  14     1202.97      988.60    147.98 o 
  -5  13  14     1654.32     1590.79    184.29 o 
 -39   1  15      548.49      570.26     56.60 o 
 -37   1  15      458.19      445.09     76.63 o 
 -35   1  15      325.99      312.40     51.69 o 
 -33   1  15     4350.34     4334.08    403.86 o 
 -31   1  15     3276.62     3311.03    204.67 o 
 -29   1  15    14576.17    13872.58    738.07 o 
 -27   1  15     4332.47     3733.12    436.50 o 
 -25   1  15    19314.59    20292.58   1007.04 o 
 -23   1  15      671.24      694.46     53.76 o 
 -21   1  15     4229.91     4281.65     91.01 o 
 -19   1  15     2860.70     2935.01    114.11 o 
 -17   1  15    20192.53    20423.93    251.76 o 
 -15   1  15    37923.89    35832.05   2127.81 o 
 -13   1  15     4587.55     4972.43     57.94 o 
 -11   1  15    31251.33    30931.24   2000.75 o 
  -9   1  15      338.60      457.53     51.25 o 
  -7   1  15     1839.54     2053.53    197.42 o 
  -5   1  15       15.24       69.23     46.88 o 
  -3   1  15     1079.92     1115.87    117.73 o 
  -1   1  15    14439.30    16598.85    387.60 o 
   1   1  15      456.86      389.12     50.16 o 
   3   1  15    20205.63    18821.92   1979.99 o 
   5   1  15      756.04      754.97     62.17 o 
   7   1  15      942.48     1066.45     57.96 o 
   9   1  15       28.89       82.26     77.43 o 
  11   1  15      242.61      157.17     63.94 o 
 -38   2  15       43.42       59.19     56.82 o 
 -36   2  15      804.38      777.86     55.67 o 
 -34   2  15     5331.67     5612.03    115.10 o 
 -32   2  15     2429.01     2502.19    135.75 o 
 -30   2  15     2805.74     3251.96    167.90 o 
 -28   2  15     2269.46     2094.34    110.94 o 
 -26   2  15     6314.95     6186.38    351.82 o 
 -24   2  15      443.43      522.14     49.06 o 
 -22   2  15      698.86      757.04     52.89 o 
 -20   2  15     3793.23     3847.44    182.55 o 
 -18   2  15     7857.22     7271.85    444.20 o 
 -16   2  15    10918.49    10763.41    470.92 o 
 -14   2  15      800.99      792.64     53.61 o 
 -12   2  15     7943.75     7415.95    610.84 o 
 -10   2  15     1763.51     1713.02    148.52 o 
  -8   2  15      788.11      902.07     64.30 o 
  -6   2  15     8797.27     8782.46    628.04 o 
  -4   2  15     2300.07     2403.37     93.73 o 
  -2   2  15      911.57     1043.78     51.73 o 
   0   2  15     3781.32     3867.54    234.26 o 
   2   2  15     2024.14     2130.80     76.00 o 
   4   2  15     1589.52     1730.92     77.88 o 
   6   2  15      157.26      150.95     50.08 o 
   8   2  15        0.00      -10.66     52.89 o 
  10   2  15       19.40       12.87     53.19 o 
  12   2  15      137.78       21.96    119.21 o 
 -37   3  15      266.05      251.37     56.86 o 
 -35   3  15      372.87      317.19     50.74 o 
 -33   3  15      201.61      139.59     49.81 o 
 -31   3  15     2849.46     2859.80    110.57 o 
 -29   3  15      745.92      740.09     59.32 o 
 -27   3  15     4959.65     4639.87    385.79 o 
 -25   3  15     2073.62     2106.19    212.70 o 
 -23   3  15      594.32      587.09     50.68 o 
 -21   3  15     1225.61     1184.20     90.54 o 
 -19   3  15    10076.92    10073.03    433.25 o 
 -17   3  15     5086.52     5422.37    313.39 o 
 -15   3  15     6453.41     6582.98    254.02 o 
 -13   3  15     3006.74     3013.19    184.75 o 
 -11   3  15    19300.55    19643.23    573.68 o 
  -9   3  15     3243.86     3064.60    130.97 o 
  -7   3  15       14.74       77.93     47.83 o 
  -5   3  15       29.48       83.92     50.19 o 
  -3   3  15      125.14      109.72     48.47 o 
  -1   3  15     9015.86     9451.50    348.66 o 
   1   3  15      396.38      547.31     59.15 o 
   3   3  15     7252.61     7402.30    437.41 o 
   5   3  15        2.95       98.73     49.10 o 
   7   3  15        7.12       28.89     49.81 o 
   9   3  15     1406.41     1484.62    177.27 o 
  11   3  15      120.84       53.20     57.17 o 
 -38   4  15      386.57      371.53     55.99 o 
 -36   4  15      608.95      638.38     58.16 o 
 -34   4  15     2090.79     2272.25     88.30 o 
 -32   4  15      764.49      829.72     57.42 o 
 -30   4  15       19.35      -11.92     53.70 o 
 -28   4  15     9168.27     8820.86    950.89 o 
 -26   4  15      899.01      903.58     56.53 o 
 -24   4  15     2655.50     2386.11    177.05 o 
 -22   4  15     5075.56     4979.83    362.70 o 
 -20   4  15     5284.89     5638.02    115.29 o 
 -18   4  15     1696.55     1787.61    100.98 o 
 -16   4  15     2710.01     2926.31    150.33 o 
 -14   4  15      695.01      727.83     54.28 o 
 -12   4  15       77.40       89.80     48.18 o 
 -10   4  15        4.99       17.57     49.79 o 
  -8   4  15     8581.73     8552.14     76.52 o 
  -6   4  15      482.59      544.34     50.19 o 
  -4   4  15     4489.30     4379.65    176.20 o 
  -2   4  15      192.04      232.87     50.57 o 
   0   4  15     7010.19     7754.84     73.64 o 
   2   4  15      440.81      463.53     52.11 o 
   4   4  15      224.55      282.41     51.36 o 
   6   4  15     1730.24     1833.78    192.65 o 
   8   4  15      744.41      687.71     86.94 o 
  10   4  15     1145.38     1076.91     76.72 o 
 -37   5  15     2109.56     2007.79     88.30 o 
 -35   5  15      694.02      710.78     65.66 o 
 -33   5  15     6449.00     6292.01    206.62 o 
 -31   5  15        9.47       39.19     57.31 o 
 -29   5  15     5016.73     4761.62    341.26 o 
 -27   5  15     3304.98     3372.27    331.45 o 
 -25   5  15     1521.97     1672.12    125.88 o 
 -23   5  15     7042.02     7917.38    166.18 o 
 -21   5  15     1081.84     1155.83     57.16 o 
 -19   5  15     4755.22     5016.83    216.44 o 
 -17   5  15     1038.32      858.35     94.64 o 
 -15   5  15      709.17      873.88     54.68 o 
 -13   5  15    10267.81    11608.62    165.37 o 
 -11   5  15       30.19      114.91     53.17 o 
  -9   5  15     9039.11     9794.99    336.89 o 
  -7   5  15       35.38      107.46     43.88 o 
  -5   5  15     1721.96     1809.39     53.68 o 
  -3   5  15       68.86      135.57     49.39 o 
  -1   5  15      112.39       87.84     50.19 o 
   1   5  15      511.84      441.43     52.46 o 
   3   5  15      227.65      267.21     51.28 o 
   5   5  15       23.83       28.80     50.89 o 
   7   5  15      126.11      108.86     44.89 o 
   9   5  15       12.07       82.67     51.40 o 
 -36   6  15      595.40      604.45     59.73 o 
 -34   6  15      814.85      868.86     58.27 o 
 -32   6  15      592.55      665.68     57.28 o 
 -30   6  15        6.96       58.17     56.36 o 
 -28   6  15     7190.66     6919.90    312.89 o 
 -26   6  15     7434.06     7241.85    298.79 o 
 -24   6  15      607.96      559.04     53.35 o 
 -22   6  15      659.74      794.65     52.81 o 
 -20   6  15      802.40      801.54     53.35 o 
 -18   6  15     8453.94     8553.96    277.73 o 
 -16   6  15      616.52      683.63     54.03 o 
 -14   6  15    14771.73    14691.03    594.58 o 
 -12   6  15    10070.80     9824.93    443.91 o 
 -10   6  15     1961.43     1866.99     56.94 o 
  -8   6  15     4870.83     5643.85    101.43 o 
  -6   6  15      708.57      896.54     54.46 o 
  -4   6  15      203.17      339.03     59.41 o 
  -2   6  15       24.68       17.12     50.16 o 
   0   6  15     7854.96     7799.71    493.56 o 
   2   6  15      966.17      918.91     67.92 o 
   4   6  15        4.65       13.92     49.10 o 
   6   6  15      408.90      389.49     66.16 o 
   8   6  15       70.23       50.04     55.67 o 
 -35   7  15     1472.24     1645.14    163.46 o 
 -33   7  15     4982.30     5213.93    292.97 o 
 -31   7  15      815.13      750.36     59.28 o 
 -29   7  15      679.63      736.48     58.41 o 
 -27   7  15      415.02      489.52     53.90 o 
 -25   7  15      258.92      365.22     56.17 o 
 -23   7  15     2378.15     2649.04     61.54 o 
 -21   7  15       56.44       55.62     52.60 o 
 -19   7  15    12365.80    13157.28    287.53 o 
 -17   7  15       95.82       57.46     51.32 o 
 -15   7  15     6126.75     6490.67    182.93 o 
 -13   7  15      153.99       93.48     53.70 o 
 -11   7  15     3906.60     3938.95     84.14 o 
  -9   7  15     1466.74     1630.01     57.62 o 
  -7   7  15      498.63      663.60     53.95 o 
  -5   7  15     4032.02     3792.75    166.18 o 
  -3   7  15       40.19      124.17     49.46 o 
  -1   7  15      464.75      457.84     69.28 o 
   1   7  15      529.42      570.47     55.24 o 
   3   7  15       56.47       46.53     52.07 o 
   5   7  15      172.66       90.00     54.10 o 
   7   7  15     1351.27     1154.86     78.79 o 
 -34   8  15       51.34       38.78     61.41 o 
 -32   8  15     1620.35     1479.86     95.54 o 
 -30   8  15      504.46      478.23     54.59 o 
 -28   8  15     3084.19     3192.00    133.57 o 
 -26   8  15     6473.73     6762.43    259.91 o 
 -24   8  15     3292.29     3513.06     63.89 o 
 -22   8  15     4105.35     4430.73     65.15 o 
 -20   8  15       39.31      132.18     57.48 o 
 -18   8  15     5643.40     5956.31    140.82 o 
 -16   8  15      398.06      422.29     54.22 o 
 -14   8  15    15311.57    16439.27    239.53 o 
 -12   8  15     4333.26     4725.95     95.95 o 
 -10   8  15     6363.73     6618.15    180.56 o 
  -8   8  15     8803.99     9238.02    205.76 o 
  -6   8  15       10.76       91.21     55.35 o 
  -4   8  15     1406.23     1489.27     68.83 o 
  -2   8  15        6.24       39.05     55.07 o 
   0   8  15     6453.13     7000.12    349.22 o 
   2   8  15     6234.34     6078.21    351.38 o 
   4   8  15      476.09      467.53     56.58 o 
   6   8  15     5934.53     5581.95    482.61 o 
 -31   9  15      126.61      193.56     61.74 o 
 -29   9  15     1518.92     1548.86    118.83 o 
 -27   9  15       57.12        3.01     59.93 o 
 -25   9  15       90.79       76.81     58.21 o 
 -23   9  15      816.44      775.32     61.02 o 
 -21   9  15     1098.18     1257.63     62.14 o 
 -19   9  15       98.70       89.25     59.84 o 
 -17   9  15      555.18      564.72     61.68 o 
 -15   9  15     5531.60     6086.66    169.08 o 
 -13   9  15      492.06      473.44     58.48 o 
 -11   9  15     1629.28     1694.22     67.91 o 
  -9   9  15      906.65      893.35     61.34 o 
  -7   9  15      440.78      469.33     57.18 o 
  -5   9  15      810.18      846.57     76.85 o 
  -3   9  15      271.27      412.56     57.62 o 
  -1   9  15     1148.98     1086.99     87.39 o 
   1   9  15      194.48      186.33     57.62 o 
   3   9  15     1101.54     1033.97    149.43 o 
   5   9  15      687.66      703.80    120.90 o 
 -30  10  15       59.11      142.90     67.17 o 
 -28  10  15     1372.50     1175.27     66.80 o 
 -26  10  15     4944.44     5078.30    225.29 o 
 -24  10  15     1779.56     1681.98     66.99 o 
 -22  10  15     2640.76     2626.55    103.46 o 
 -20  10  15      729.88      814.73     81.24 o 
 -18  10  15     1601.04     1574.04     72.22 o 
 -16  10  15     1476.30     1538.68    117.28 o 
 -14  10  15     1380.00     1391.78    121.80 o 
 -12  10  15      648.81      575.60     68.37 o 
 -10  10  15      759.77      784.51     71.09 o 
  -8  10  15     4093.69     3903.88    302.02 o 
  -6  10  15      124.09      202.08     60.22 o 
  -4  10  15     4269.97     3557.54    323.76 o 
  -2  10  15      310.95      284.06     58.01 o 
   0  10  15     5098.85     4942.07    427.45 o 
   2  10  15        6.56       51.56     60.32 o 
 -27  11  15       23.35      115.88     71.32 o 
 -25  11  15      641.69      675.59    130.86 o 
 -23  11  15      674.73      684.40    111.08 o 
 -21  11  15     2952.06     3260.25     84.29 o 
 -19  11  15       70.14      104.77     72.98 o 
 -17  11  15     1021.13     1126.95    148.73 o 
 -15  11  15      217.21      232.03     71.80 o 
 -13  11  15      183.98      149.63     66.73 o 
 -11  11  15      124.22      150.41     63.13 o 
  -9  11  15      183.12      147.47     63.08 o 
  -7  11  15     2843.92     2677.06    292.51 o 
  -5  11  15      433.46      458.35     62.74 o 
  -3  11  15      561.56      453.55     61.44 o 
  -1  11  15        0.39       25.51     61.49 o 
 -24  12  15      211.84      181.44     81.99 o 
 -22  12  15     1656.88     1631.20     85.38 o 
 -20  12  15     1287.48     1330.23    128.62 o 
 -18  12  15     1630.62     1671.55    141.17 o 
 -16  12  15      862.23      823.50     79.86 o 
 -14  12  15       67.42      157.48     82.63 o 
 -12  12  15     4341.10     4297.07    258.81 o 
 -10  12  15       30.99        1.85     69.03 o 
  -8  12  15     4231.11     3942.35    609.18 o 
  -6  12  15      213.97      165.66     65.49 o 
  -4  12  15     2829.13     2423.27    349.57 o 
 -17  13  15        0.36      -15.69     79.86 o 
 -15  13  15      467.19      379.70     82.08 o 
 -13  13  15       44.57       79.15     85.75 o 
 -11  13  15       27.19      128.01     84.87 o 
  -9  13  15     1667.98     1734.24     99.75 o 
 -38   0  16       19.33       25.10     77.64 o 
 -36   0  16       84.29      260.38     75.42 o 
 -34   0  16     2254.76     2180.72    167.84 o 
 -32   0  16     7316.33     6884.04    996.04 o 
 -30   0  16      272.93      283.32     80.00 o 
 -28   0  16    25127.62    28238.13   1080.74 o 
 -26   0  16     3071.45     2783.63    530.18 o 
 -24   0  16    10355.43    10028.89   1007.02 o 
 -22   0  16       77.04       99.18     72.07 o 
 -20   0  16     7896.41     7051.53   1780.32 o 
 -18   0  16     9190.92     9447.69    128.62 o 
 -16   0  16     4859.77     4887.25    636.84 o 
 -14   0  16    50246.75    51358.12   6219.36 o 
 -12   0  16     3629.06     3973.94     79.77 o 
 -10   0  16    38950.84    35439.12   3959.06 o 
  -8   0  16      197.92      194.13     75.03 o 
  -6   0  16     2374.94     2735.79    235.28 o 
  -4   0  16     2662.04     2808.24    318.42 o 
  -2   0  16      522.12      681.41     72.07 o 
   0   0  16    18278.81    20392.82    269.79 o 
   2   0  16     2556.09     3044.11     78.73 o 
   4   0  16    14214.22    14251.86   2315.20 o 
   6   0  16     3154.82     3268.26    214.89 o 
   8   0  16     4434.27     4990.24    461.16 o 
  10   0  16      652.49      690.32    166.27 o 
 -39   1  16      412.86      360.06     54.56 o 
 -37   1  16      344.93      435.82     55.28 o 
 -35   1  16      941.41      855.43     74.88 o 
 -33   1  16     2824.76     3188.82     57.24 o 
 -31   1  16     2434.49     2128.82    105.58 o 
 -29   1  16      996.67      999.44     52.93 o 
 -27   1  16      743.09      702.23     53.39 o 
 -25   1  16        7.48       90.24     47.53 o 
 -23   1  16        6.74       56.28     50.16 o 
 -21   1  16     3947.90     4186.17    114.11 o 
 -19   1  16      325.29      387.76     51.73 o 
 -17   1  16     1793.66     1910.38    113.24 o 
 -15   1  16     3851.64     3689.68    278.81 o 
 -13   1  16      978.45     1089.83     51.73 o 
 -11   1  16     4428.95     4670.27    221.69 o 
  -9   1  16     2292.28     2080.31    177.50 o 
  -7   1  16      563.45      561.13     66.56 o 
  -5   1  16     1299.92     1365.85     77.08 o 
  -3   1  16     2011.01     2223.41     53.68 o 
  -1   1  16      497.81      589.10     62.94 o 
   1   1  16      376.65      430.67     50.16 o 
   3   1  16     1138.00     1160.06     62.77 o 
   5   1  16      331.91      421.80     49.48 o 
   7   1  16        0.97      103.50     53.64 o 
   9   1  16       46.26       30.11     56.00 o 
 -38   2  16      313.63      411.80     52.91 o 
 -36   2  16       35.49      133.14     55.97 o 
 -34   2  16      789.04      817.61     61.13 o 
 -32   2  16     1812.25     1900.89     87.39 o 
 -30   2  16      542.47      598.09     54.79 o 
 -28   2  16    12567.85    11708.18   1020.17 o 
 -26   2  16      185.03      221.43     52.08 o 
 -24   2  16     7891.79     7945.11    297.95 o 
 -22   2  16     2309.42     2011.43    136.75 o 
 -20   2  16     1746.89     1708.12    132.22 o 
 -18   2  16     3187.47     3066.51    160.29 o 
 -16   2  16      905.09      851.73     49.81 o 
 -14   2  16    27357.27    28589.93    661.55 o 
 -12   2  16      610.20      589.09     54.34 o 
 -10   2  16    11308.49    11022.09    355.91 o 
  -8   2  16     1034.55      966.43     48.16 o 
  -6   2  16      820.40      975.13     57.51 o 
  -4   2  16      224.47      250.66     49.32 o 
  -2   2  16      167.79      205.50     48.16 o 
   0   2  16     4438.71     4665.04    338.70 o 
   2   2  16     2194.44     2423.68     65.20 o 
   4   2  16     2563.76     2606.35    186.56 o 
   6   2  16        6.85       51.53     47.02 o 
   8   2  16       38.34       51.90     54.06 o 
 -37   3  16      989.60      910.95     58.86 o 
 -35   3  16      914.08      992.89     57.28 o 
 -33   3  16     3183.89     3319.49    210.10 o 
 -31   3  16     1325.57     1329.89     57.51 o 
 -29   3  16     7101.12     7568.41    243.16 o 
 -27   3  16      156.77      211.91     53.85 o 
 -25   3  16     6164.91     5678.32    375.38 o 
 -23   3  16      603.26      541.14     53.43 o 
 -21   3  16      626.54      607.81     64.07 o 
 -19   3  16    12560.91    12035.43    989.83 o 
 -17   3  16      184.09      326.34     52.47 o 
 -15   3  16     5433.49     5541.76    198.78 o 
 -13   3  16     2912.52     2879.67    143.99 o 
 -11   3  16     4368.34     4490.94    244.97 o 
  -9   3  16     6794.71     6871.01    440.58 o 
  -7   3  16     1437.83     1439.15     69.28 o 
  -5   3  16      109.54      257.84     48.44 o 
  -3   3  16       23.27       91.53     49.36 o 
  -1   3  16     6600.41     6817.06    589.53 o 
   1   3  16      249.74      250.83    110.14 o 
   3   3  16      535.78      531.54    102.33 o 
   5   3  16       97.03      110.97     50.92 o 
   7   3  16     1424.54     1334.74    112.30 o 
   9   3  16      103.85      105.08     57.57 o 
 -38   4  16        4.26       47.88     57.63 o 
 -36   4  16      123.00      181.80     53.35 o 
 -34   4  16      157.73      200.44     55.97 o 
 -32   4  16     2930.02     2794.08    110.48 o 
 -30   4  16      564.37      568.73     52.53 o 
 -28   4  16     2700.96     2646.44    106.86 o 
 -26   4  16     5381.21     4820.85    239.80 o 
 -24   4  16     6232.55     5420.21    280.74 o 
 -22   4  16     2010.67     2018.70     78.79 o 
 -20   4  16     1556.34     1494.87     79.69 o 
 -18   4  16      939.28      915.39     49.74 o 
 -16   4  16     4049.84     4142.87    292.06 o 
 -14   4  16     4510.47     4943.87    297.11 o 
 -12   4  16     9512.33    10049.60    241.35 o 
 -10   4  16       22.69       71.53     49.75 o 
  -8   4  16      480.31      572.34     50.12 o 
  -6   4  16       10.71       28.58     51.37 o 
  -4   4  16     1638.06     1728.91     60.57 o 
  -2   4  16      558.38      733.39     52.53 o 
   0   4  16     1635.11     1683.85    109.13 o 
   2   4  16     2389.59     2455.63    107.77 o 
   4   4  16      151.83      196.35     50.08 o 
   6   4  16       55.05        6.37     50.74 o 
   8   4  16      126.06      122.57     57.44 o 
 -37   5  16      602.10      686.49     67.62 o 
 -35   5  16     1259.89     1175.64     57.60 o 
 -33   5  16      194.71      139.50     58.43 o 
 -31   5  16     2866.09     2668.61    180.22 o 
 -29   5  16      322.70      387.36     55.22 o 
 -27   5  16      379.71      367.08     56.85 o 
 -25   5  16     3846.74     4392.18    153.50 o 
 -23   5  16      572.26      617.77     54.71 o 
 -21   5  16     2194.40     2159.03    118.64 o 
 -19   5  16       19.03       88.25     48.81 o 
 -17   5  16      776.41      801.08     56.78 o 
 -15   5  16     1256.60     1409.29     57.16 o 
 -13   5  16     3236.49     3563.20     72.90 o 
 -11   5  16       92.42      160.44     53.95 o 
  -9   5  16       28.40       88.99     49.79 o 
  -7   5  16     4534.82     4969.86     88.75 o 
  -5   5  16        1.28      -24.13     57.05 o 
  -3   5  16      399.43      464.89     50.96 o 
  -1   5  16      884.57     1092.40     95.09 o 
   1   5  16      200.35      199.21     52.70 o 
   3   5  16      447.31      414.96     53.96 o 
   5   5  16      302.75      292.96     75.17 o 
   7   5  16      504.99      428.44     84.67 o 
 -36   6  16     2887.42     2929.55    255.84 o 
 -34   6  16      472.23      492.67     55.50 o 
 -32   6  16    10006.70    10614.19    357.72 o 
 -30   6  16     1042.10     1029.99     54.58 o 
 -28   6  16     5649.56     5753.82    262.63 o 
 -26   6  16    10712.96    11828.73    433.34 o 
 -24   6  16     2864.37     2834.03     69.28 o 
 -22   6  16     3074.60     3146.88    194.61 o 
 -20   6  16      100.08      160.70     52.49 o 
 -18   6  16     5853.89     6068.28    396.21 o 
 -16   6  16      204.72      222.04     54.75 o 
 -14   6  16      696.71      792.97     50.67 o 
 -12   6  16     9980.24    10451.65    599.43 o 
 -10   6  16       67.21       97.47     54.04 o 
  -8   6  16     5699.49     5763.83    312.17 o 
  -6   6  16      131.66      171.99     50.57 o 
  -4   6  16     2231.73     2328.15     70.15 o 
  -2   6  16        4.74       53.96     62.03 o 
   0   6  16       65.34      103.39     51.73 o 
   2   6  16     1526.12     1519.64    119.54 o 
   4   6  16      111.45      102.18     53.30 o 
   6   6  16     1197.50     1039.27     68.21 o 
 -35   7  16      250.53      186.26     62.68 o 
 -33   7  16       35.38       97.10     59.83 o 
 -31   7  16     4727.99     4811.37    306.10 o 
 -29   7  16     4493.73     5097.16     84.22 o 
 -27   7  16     2133.99     2129.71    116.82 o 
 -25   7  16     3226.34     2755.43    112.14 o 
 -23   7  16      780.25      828.84     57.57 o 
 -21   7  16      173.88      210.14     55.86 o 
 -19   7  16     2654.79     2712.34    114.56 o 
 -17   7  16    28158.00    30040.96   1052.32 o 
 -15   7  16     5694.48     6094.57    130.86 o 
 -13   7  16     5988.29     6471.06    133.37 o 
 -11   7  16    18656.41    18673.65    581.40 o 
  -9   7  16      257.00      256.26     52.55 o 
  -7   7  16     3670.93     3547.59    159.84 o 
  -5   7  16       66.77       74.98     54.69 o 
  -3   7  16     2009.97     1940.79    113.34 o 
  -1   7  16     4749.69     4623.08    180.67 o 
   1   7  16     2234.06     2239.49    158.93 o 
   3   7  16     4413.30     4557.46    418.85 o 
   5   7  16       92.41       68.70     57.55 o 
 -32   8  16      129.98       88.94     60.32 o 
 -30   8  16       23.21      167.90     64.69 o 
 -28   8  16      586.03      574.35     68.45 o 
 -26   8  16      673.58      653.75     55.01 o 
 -24   8  16      663.83      784.90     57.87 o 
 -22   8  16     1146.52     1214.70     61.58 o 
 -20   8  16     1110.50     1208.50     58.31 o 
 -18   8  16     1177.11     1274.94     60.88 o 
 -16   8  16      326.07      355.23     57.25 o 
 -14   8  16      648.94      713.92     56.99 o 
 -12   8  16      858.64     1039.59     80.60 o 
 -10   8  16     1931.62     1891.40     98.26 o 
  -8   8  16     1086.98     1138.30     63.93 o 
  -6   8  16      332.19      370.76     56.77 o 
  -4   8  16      443.64      409.06     52.14 o 
  -2   8  16       27.44       21.23     55.01 o 
   0   8  16     1474.15     1482.43    126.33 o 
   2   8  16      100.59      160.57     56.41 o 
   4   8  16       73.18      123.86     60.32 o 
 -31   9  16     2083.79     1790.55     63.39 o 
 -29   9  16      489.57      526.61     62.03 o 
 -27   9  16      127.16      197.22     56.81 o 
 -25   9  16     6394.68     6812.62    122.26 o 
 -23   9  16       55.01      120.39     58.32 o 
 -21   9  16     1880.66     2049.91     82.80 o 
 -19   9  16      423.47      484.14     60.91 o 
 -17   9  16     7467.65     7925.53    244.52 o 
 -15   9  16       18.64       44.53     58.23 o 
 -13   9  16      899.93      879.14     59.10 o 
 -11   9  16     3361.63     3665.22    137.04 o 
  -9   9  16      625.65      498.83     57.71 o 
  -7   9  16     1342.94     1242.49     85.13 o 
  -5   9  16      200.40      114.25     58.27 o 
  -3   9  16     5646.33     5686.35    331.99 o 
  -1   9  16      883.76      931.53     62.49 o 
   1   9  16     4348.16     3633.99    398.81 o 
 -28  10  16     1864.83     1903.48    141.06 o 
 -26  10  16      148.81      257.67     70.18 o 
 -24  10  16      363.54      336.63     63.82 o 
 -22  10  16      430.75      370.77     64.39 o 
 -20  10  16     1397.65     1455.35    119.46 o 
 -18  10  16      272.04      299.57     62.65 o 
 -16  10  16       25.03       -4.65     60.68 o 
 -14  10  16     4956.10     5005.95    395.30 o 
 -12  10  16     2536.37     2326.98    184.29 o 
 -10  10  16     1342.66     1316.09     99.60 o 
  -8  10  16      181.99      223.87     59.88 o 
  -6  10  16     1050.79      896.59    169.80 o 
  -4  10  16      660.10      577.64     61.79 o 
  -2  10  16      724.57      668.24     92.83 o 
   0  10  16     1495.80     1244.70    121.14 o 
 -27  11  16        3.93      -28.23    219.60 o 
 -25  11  16     1571.50     1559.51    268.62 o 
 -23  11  16       21.69       91.95     73.79 o 
 -21  11  16      351.46      388.90     76.10 o 
 -19  11  16      343.34      346.37     72.75 o 
 -17  11  16     3345.63     3379.75    391.08 o 
 -15  11  16      707.21      754.76    113.20 o 
 -13  11  16       69.09       57.90     63.72 o 
 -11  11  16     1542.94     1509.26    140.82 o 
  -9  11  16      243.31      160.59     63.18 o 
  -7  11  16     2605.95     2416.03    261.85 o 
  -5  11  16        1.58       36.86     60.92 o 
  -3  11  16     1536.76     1329.55    175.69 o 
 -22  12  16      412.62      368.99     80.94 o 
 -20  12  16      209.13      299.15     94.11 o 
 -18  12  16       59.57       70.13     70.85 o 
 -16  12  16        3.13       17.97    109.80 o 
 -14  12  16        9.67      -16.30     78.73 o 
 -12  12  16     1341.41     1288.89    170.57 o 
 -10  12  16     2500.04     2237.17    323.42 o 
  -8  12  16       37.94       75.38     67.51 o 
 -39   1  17       32.60       28.23    116.07 o 
 -37   1  17       61.82       92.60     53.71 o 
 -35   1  17       58.49      135.68     78.34 o 
 -33   1  17      342.31      417.08     49.81 o 
 -31   1  17     5567.50     5702.74    181.41 o 
 -29   1  17     3382.46     3203.99     98.26 o 
 -27   1  17     2639.69     2749.72    148.52 o 
 -25   1  17     3322.77     3424.41    157.58 o 
 -23   1  17     2881.41     3019.13     95.19 o 
 -21   1  17     2135.50     2072.52    189.27 o 
 -19   1  17        1.35      -16.82     59.32 o 
 -17   1  17     7645.10     7212.02    581.40 o 
 -15   1  17     2233.01     2344.51    153.95 o 
 -13   1  17    19691.23    17406.08   1200.76 o 
 -11   1  17      623.44      674.12     51.66 o 
  -9   1  17     9222.47     8292.19    619.44 o 
  -7   1  17      104.39      104.69     59.32 o 
  -5   1  17      923.50      951.71     69.85 o 
  -3   1  17    10493.97    11262.62    299.30 o 
  -1   1  17     1944.25     2272.86    129.50 o 
   1   1  17     2999.17     3347.11     58.81 o 
   3   1  17     1094.25     1131.42    105.96 o 
   5   1  17     4474.27     4403.84    276.21 o 
   7   1  17      393.63      355.10     54.25 o 
 -38   2  17     1161.87      979.35     56.42 o 
 -36   2  17      524.28      588.37     59.77 o 
 -34   2  17     2221.23     2034.38    124.97 o 
 -32   2  17     8922.12     8937.94    345.04 o 
 -30   2  17     1620.83     1501.19    109.13 o 
 -28   2  17    13747.91    13903.77   1573.95 o 
 -26   2  17       54.86      184.10     51.73 o 
 -24   2  17      705.28      801.92     71.65 o 
 -22   2  17     1073.61      902.39     52.89 o 
 -20   2  17      661.98      705.92     53.97 o 
 -18   2  17    12865.56    11484.30    801.25 o 
 -16   2  17      101.30      115.12     50.08 o 
 -14   2  17    15798.44    15287.03   1308.16 o 
 -12   2  17     3135.69     3253.22    227.76 o 
 -10   2  17     1465.30     1566.04    164.37 o 
  -8   2  17     3148.25     3392.41    178.07 o 
  -6   2  17      504.93      525.20     50.96 o 
  -4   2  17     4610.84     4601.11    302.47 o 
  -2   2  17     1229.51     1382.28    115.01 o 
   0   2  17     2434.95     2419.64    101.62 o 
   2   2  17      141.50      213.53     52.14 o 
   4   2  17      862.64      730.32     87.40 o 
   6   2  17      142.18      103.61     47.34 o 
 -37   3  17      766.73      718.97     58.12 o 
 -35   3  17       13.47       19.41     54.10 o 
 -33   3  17      177.45      146.58     52.53 o 
 -31   3  17     1731.80     1799.71     92.83 o 
 -29   3  17     2367.14     2244.36    110.03 o 
 -27   3  17      469.52      481.59     52.14 o 
 -25   3  17      456.13      558.80     53.30 o 
 -23   3  17     1462.39     1476.16     68.37 o 
 -21   3  17      450.43      396.36     49.12 o 
 -19   3  17     1889.45     2097.12     55.68 o 
 -17   3  17     2124.92     2461.32     81.89 o 
 -15   3  17    11421.14    11436.09    608.57 o 
 -13   3  17      182.02      134.28     48.47 o 
 -11   3  17     8712.30     8331.59    484.05 o 
  -9   3  17      374.58      298.46     47.88 o 
  -7   3  17     1260.56     1299.86     69.28 o 
  -5   3  17     1121.50     1092.30     51.36 o 
  -3   3  17     1072.27     1191.86     52.53 o 
  -1   3  17     1434.41     1467.70    119.40 o 
   1   3  17      250.96      260.63     52.14 o 
   3   3  17      564.11      440.22     60.68 o 
   5   3  17      195.90      193.12     58.63 o 
   7   3  17       26.26       83.28     54.23 o 
 -36   4  17       17.52       28.22     54.41 o 
 -34   4  17       35.67      116.21     52.33 o 
 -32   4  17     2420.43     2296.06     57.72 o 
 -30   4  17      356.07      504.75     56.41 o 
 -28   4  17     8906.08     9271.36    381.39 o 
 -26   4  17        0.57       49.28     49.19 o 
 -24   4  17      415.91      425.40     49.42 o 
 -22   4  17      660.68      631.20     49.09 o 
 -20   4  17     1491.55     1454.54     84.22 o 
 -18   4  17     3170.71     3277.44    268.97 o 
 -16   4  17     2076.96     2062.78    167.99 o 
 -14   4  17     2721.77     2760.50     77.88 o 
 -12   4  17     1770.11     1732.28    108.67 o 
 -10   4  17      712.65      783.11     52.53 o 
  -8   4  17     2807.75     3028.74     57.28 o 
  -6   4  17     1353.07     1606.07     63.39 o 
  -4   4  17       78.85      161.38     51.37 o 
  -2   4  17      657.12      743.73     52.93 o 
   0   4  17     1623.95     1278.03     67.47 o 
   2   4  17      696.14      675.45     54.87 o 
   4   4  17       79.86      151.87     52.53 o 
   6   4  17     1054.74      753.38     61.72 o 
 -35   5  17     2754.29     2693.83    239.99 o 
 -33   5  17      142.49      173.59     59.05 o 
 -31   5  17     5744.96     6595.58    146.71 o 
 -29   5  17     9305.65     9893.13    433.74 o 
 -27   5  17     1527.20     1615.45     77.93 o 
 -25   5  17    11133.24    11882.58    489.73 o 
 -23   5  17       49.64       68.96     54.95 o 
 -21   5  17     4625.92     4793.82    184.37 o 
 -19   5  17      320.88      400.51     52.46 o 
 -17   5  17     3393.38     3813.71    161.65 o 
 -15   5  17     2387.28     2601.71    205.12 o 
 -13   5  17      759.14      766.19     51.73 o 
 -11   5  17     7535.70     6979.37    327.14 o 
  -9   5  17      847.06      837.59     49.42 o 
  -7   5  17      604.98      787.03     55.07 o 
  -5   5  17       38.99       59.48     46.47 o 
  -3   5  17     1327.61     1200.26    132.80 o 
  -1   5  17      750.31      845.41     54.10 o 
   1   5  17       29.99        2.30     52.50 o 
   3   5  17     1190.51     1215.83     99.67 o 
   5   5  17       13.65      109.36     65.15 o 
 -34   6  17      313.40      378.93     54.15 o 
 -32   6  17     2250.89     2243.42     60.22 o 
 -30   6  17     1392.29     1514.43     74.03 o 
 -28   6  17     2751.50     2864.45    127.24 o 
 -26   6  17      774.53      781.22     55.70 o 
 -24   6  17       22.42       59.52     57.22 o 
 -22   6  17     1035.55     1091.63     55.24 o 
 -20   6  17      465.52      549.15     53.30 o 
 -18   6  17     7344.79     8303.27    197.42 o 
 -16   6  17     2348.64     2507.17    143.37 o 
 -14   6  17    11192.30    11581.33    466.67 o 
 -12   6  17       54.39       83.41     52.51 o 
 -10   6  17      797.75      859.18     67.47 o 
  -8   6  17       15.51       81.72     49.46 o 
  -6   6  17      591.75      540.89     52.14 o 
  -4   6  17     1378.16     1496.74     63.39 o 
  -2   6  17        2.07      126.31     49.48 o 
   0   6  17     5365.74     5392.80    427.90 o 
   2   6  17     1633.26     1314.22    132.67 o 
   4   6  17      340.52      282.42     53.57 o 
 -33   7  17      504.51      449.86     57.51 o 
 -31   7  17      279.43      487.58     58.74 o 
 -29   7  17     1143.94     1262.26     80.15 o 
 -27   7  17       21.03       48.74     52.70 o 
 -25   7  17    10533.15    10939.49     99.62 o 
 -23   7  17     3063.38     3145.89    222.33 o 
 -21   7  17     9996.56    10853.35    326.93 o 
 -19   7  17      467.95      548.34     56.66 o 
 -17   7  17       12.82       42.05     48.18 o 
 -15   7  17      691.52      711.91     56.04 o 
 -13   7  17        4.31       34.11     53.95 o 
 -11   7  17    11810.30    12171.29    292.74 o 
  -9   7  17      635.97      685.04     55.07 o 
  -7   7  17     9153.99     9688.32    246.98 o 
  -5   7  17      148.13      146.03     50.81 o 
  -3   7  17     1564.33     1550.70    109.40 o 
  -1   7  17      271.17      273.05     55.28 o 
   1   7  17      191.35      189.78     56.86 o 
   3   7  17      983.64      870.61     61.13 o 
 -32   8  17     1164.38     1116.22     76.35 o 
 -30   8  17     2879.95     2913.51    253.57 o 
 -28   8  17     5286.86     5400.72    106.37 o 
 -26   8  17      727.45      725.14     68.37 o 
 -24   8  17     1059.59     1000.01     59.51 o 
 -22   8  17     1277.76     1343.33     57.98 o 
 -20   8  17     4740.83     4808.33    291.15 o 
 -18   8  17     2129.62     2214.92     59.62 o 
 -16   8  17     5172.46     5498.01    278.02 o 
 -14   8  17    11215.35    11414.97    729.47 o 
 -12   8  17     1626.38     1645.47     59.77 o 
 -10   8  17     4027.16     4039.82    108.67 o 
  -8   8  17      556.67      469.99     53.13 o 
  -6   8  17     7107.61     7312.91    334.17 o 
  -4   8  17      848.60      818.82     67.92 o 
  -2   8  17     7327.85     7372.13    372.70 o 
   0   8  17     2411.35     2289.59    244.52 o 
   2   8  17        8.28       54.96     65.79 o 
 -31   9  17     4033.33     3818.32    120.45 o 
 -29   9  17       40.76       54.69     58.79 o 
 -27   9  17      495.70      527.08     64.07 o 
 -25   9  17      307.16      293.93     62.00 o 
 -23   9  17      436.28      428.21     60.47 o 
 -21   9  17      886.28      930.68     62.61 o 
 -19   9  17      297.57      363.77     60.04 o 
 -17   9  17     2563.37     2571.10     70.18 o 
 -15   9  17      530.67      571.54     60.43 o 
 -13   9  17      389.58      497.35     57.20 o 
 -11   9  17       39.36       90.12     63.93 o 
  -9   9  17      440.24      424.49     58.77 o 
  -7   9  17       21.11      143.84     56.66 o 
  -5   9  17      128.79       89.99     58.24 o 
  -3   9  17     1386.91     1318.17    131.48 o 
  -1   9  17     1981.85     1709.01    125.22 o 
 -28  10  17      103.69       88.41     67.23 o 
 -26  10  17     1685.19     1812.87    152.60 o 
 -24  10  17       85.17      152.14     59.73 o 
 -22  10  17        5.79       33.33     64.87 o 
 -20  10  17      593.04      699.05     75.01 o 
 -18  10  17      789.88      764.11     70.64 o 
 -16  10  17      168.11      152.18     61.95 o 
 -14  10  17       45.45       68.02     61.82 o 
 -12  10  17      194.22      205.16     61.62 o 
 -10  10  17       35.37       40.41     56.93 o 
  -8  10  17       64.02       68.56     59.91 o 
  -6  10  17     1124.85     1097.87    113.65 o 
  -4  10  17      135.09      135.11     60.93 o 
 -25  11  17       22.88        8.75    103.69 o 
 -23  11  17       60.34      172.40     72.05 o 
 -21  11  17       44.97      131.92     73.53 o 
 -19  11  17      390.86      309.70     70.22 o 
 -17  11  17     1746.34     1610.22    193.35 o 
 -15  11  17     2162.15     2202.95    242.45 o 
 -13  11  17       35.58       -2.30     65.02 o 
 -11  11  17      236.61      228.87     65.66 o 
  -9  11  17     1207.54     1153.00    113.65 o 
  -7  11  17     1737.33     1548.62    177.05 o 
 -18  12  17     1313.88        6.27    138.03 o 
 -16  12  17     1665.32     1326.90    238.14 o 
 -14  12  17      235.67      267.21     80.94 o 
 -38   0  18      233.29      218.51     75.36 o 
 -36   0  18       56.13       -0.35     81.57 o 
 -34   0  18      915.20     1145.91     77.64 o 
 -32   0  18     2138.59     2080.83    167.84 o 
 -30   0  18     6787.41     7744.01    117.64 o 
 -28   0  18     9542.45     9229.57    759.19 o 
 -26   0  18      129.63      173.18     64.07 o 
 -24   0  18     1415.35     1191.00    222.74 o 
 -22   0  18        5.28       80.52     69.85 o 
 -20   0  18     9017.44    10554.43    279.20 o 
 -18   0  18     3663.93     2828.48    139.60 o 
 -16   0  18     4453.72     3957.52    773.30 o 
 -14   0  18     5604.39     5171.50   1074.47 o 
 -12   0  18    10191.47     9228.71   1643.86 o 
 -10   0  18      467.80      348.22     73.20 o 
  -8   0  18     3479.87     3132.56    738.79 o 
  -6   0  18    10035.98    10706.24    501.94 o 
  -4   0  18       64.06      230.58     70.99 o 
  -2   0  18     5009.01     4221.05    323.12 o 
   0   0  18     4542.54     3584.14    258.81 o 
   2   0  18      610.48      498.80     90.98 o 
   4   0  18     1464.94     1481.47    239.99 o 
 -37   1  18       32.78       67.61     55.28 o 
 -35   1  18      583.84      540.58     55.97 o 
 -33   1  18     1091.49     1191.60    133.58 o 
 -31   1  18     8587.56     7911.06    251.31 o 
 -29   1  18      771.02      816.93     54.39 o 
 -27   1  18     5271.93     4477.61    318.05 o 
 -25   1  18      176.08      214.38     51.32 o 
 -23   1  18      255.14      231.02     49.48 o 
 -21   1  18      126.63      138.61     50.92 o 
 -19   1  18     2380.70     2092.07    179.31 o 
 -17   1  18     7815.25     7891.62    300.21 o 
 -15   1  18       12.55      -41.72     50.42 o 
 -13   1  18     8958.62     8541.48    587.29 o 
 -11   1  18     1821.49     2001.54    100.96 o 
  -9   1  18     3825.52     3942.78    199.69 o 
  -7   1  18      319.34      310.45     51.69 o 
  -5   1  18        2.51      -49.79     49.79 o 
  -3   1  18     2976.22     2855.82    257.19 o 
  -1   1  18      191.60      154.14     49.15 o 
   1   1  18      532.85      400.70     48.17 o 
   3   1  18      573.09      407.03     63.34 o 
   5   1  18      413.69      294.76     85.58 o 
 -38   2  18       70.52       56.86     53.28 o 
 -36   2  18      183.93      143.23     56.14 o 
 -34   2  18      884.09      833.95     68.83 o 
 -32   2  18      865.21      954.05     55.28 o 
 -30   2  18        7.20       -6.91     51.36 o 
 -28   2  18     9232.86     8382.04    810.07 o 
 -26   2  18        5.06       75.28     48.52 o 
 -24   2  18       17.62       80.67     51.36 o 
 -22   2  18      648.64      679.15     49.38 o 
 -20   2  18     4889.54     4883.90    341.14 o 
 -18   2  18      841.88      907.18     50.96 o 
 -16   2  18     2363.47     1995.90    207.19 o 
 -14   2  18     6743.91     6808.94    307.06 o 
 -12   2  18      101.56      234.55     67.47 o 
 -10   2  18     2609.60     2817.67    220.52 o 
  -8   2  18     1518.53     1705.51     55.28 o 
  -6   2  18     4491.24     4760.46    310.21 o 
  -4   2  18        5.85      -11.48     51.73 o 
  -2   2  18     1173.69     1251.09    134.21 o 
   0   2  18     2444.51     2574.17     92.83 o 
   2   2  18       36.52        4.89     50.42 o 
   4   2  18      126.69       56.75     50.82 o 
 -37   3  18      280.64      346.29     59.00 o 
 -35   3  18       16.62       82.87     55.71 o 
 -33   3  18      242.01      258.46     54.10 o 
 -31   3  18    16823.72    15300.31   1152.84 o 
 -29   3  18      669.37      806.49     53.33 o 
 -27   3  18     7637.06     7846.68    643.89 o 
 -25   3  18       51.67       98.90     52.70 o 
 -23   3  18      581.85      668.82     56.34 o 
 -21   3  18       69.19       78.78     51.32 o 
 -19   3  18      193.15      269.49     53.97 o 
 -17   3  18     7666.64     8016.80    543.41 o 
 -15   3  18     9145.23     9847.79    148.07 o 
 -13   3  18     2474.13     2564.11     64.30 o 
 -11   3  18     1323.97     1456.83     82.97 o 
  -9   3  18      859.29      935.19     54.34 o 
  -7   3  18      129.94      190.58     51.76 o 
  -5   3  18     2113.79     2245.91    141.28 o 
  -3   3  18     1659.77     1959.64     54.49 o 
  -1   3  18     3034.17     3226.35    231.86 o 
   1   3  18      798.54      741.62     54.83 o 
   3   3  18      702.07      704.31     57.24 o 
   5   3  18        1.41       47.06    116.07 o 
 -36   4  18       40.95       36.89     52.91 o 
 -34   4  18     3716.77     3935.74    150.39 o 
 -32   4  18     2005.45     1720.79    166.18 o 
 -30   4  18      553.10      553.45     53.71 o 
 -28   4  18     2044.61     2309.01     72.90 o 
 -26   4  18       20.22       13.49     52.38 o 
 -24   4  18      772.19      926.53     55.53 o 
 -22   4  18      309.32      280.26     52.11 o 
 -20   4  18     1935.20     2083.82     58.64 o 
 -18   4  18      275.31      333.01     54.75 o 
 -16   4  18       11.37       64.68     50.89 o 
 -14   4  18    10535.89    10995.07    298.85 o 
 -12   4  18      151.61      225.80     48.13 o 
 -10   4  18       60.26      120.85     49.62 o 
  -8   4  18     1913.28     1947.34    129.27 o 
  -6   4  18      523.26      508.77     56.76 o 
  -4   4  18     1385.68     1449.56     55.64 o 
  -2   4  18       75.39       61.55     55.39 o 
   0   4  18     1267.44     1324.52     78.97 o 
   2   4  18      833.99      717.07     53.00 o 
   4   4  18     1006.99      882.93     68.83 o 
 -35   5  18       40.69       49.36     55.93 o 
 -33   5  18        0.91       67.90     53.00 o 
 -31   5  18     2782.63     2854.04    155.31 o 
 -29   5  18     2688.60     2600.34    194.80 o 
 -27   5  18      471.02      556.80     57.42 o 
 -25   5  18      443.91      487.79     62.49 o 
 -23   5  18      211.89      240.89     50.42 o 
 -21   5  18        8.27       71.59     51.73 o 
 -19   5  18      118.84      191.34     53.25 o 
 -17   5  18     7615.59     7673.52    640.72 o 
 -15   5  18     9054.70     9415.02    474.40 o 
 -13   5  18     2180.62     2242.67    153.50 o 
 -11   5  18      603.36      610.43     50.34 o 
  -9   5  18       18.55       65.77     52.70 o 
  -7   5  18      585.34      562.09     53.14 o 
  -5   5  18      192.44      274.20     50.23 o 
  -3   5  18     2091.65     2120.24     84.93 o 
  -1   5  18     1597.73     1398.06     91.47 o 
   1   5  18      733.16      767.90     79.49 o 
   3   5  18      467.68      266.55     56.85 o 
 -34   6  18     6325.84     6477.25    149.88 o 
 -32   6  18      356.15      411.05     66.56 o 
 -30   6  18     1269.68     1312.41     63.53 o 
 -28   6  18     6402.08     6447.77    480.15 o 
 -26   6  18     2520.84     2741.64     92.83 o 
 -24   6  18     7446.43     7239.61    546.54 o 
 -22   6  18     1686.29     1826.37     78.79 o 
 -20   6  18    15669.22    15620.65    681.93 o 
 -18   6  18      574.12      645.43     56.83 o 
 -16   6  18     2490.48     2584.85    112.75 o 
 -14   6  18     1448.07     1401.53     55.85 o 
 -12   6  18        6.90       -0.25     49.86 o 
 -10   6  18     5301.88     5153.92    263.53 o 
  -8   6  18      554.78      592.09     52.93 o 
  -6   6  18     5251.08     5593.53    229.57 o 
  -4   6  18      322.31      260.85     73.81 o 
  -2   6  18      342.57      353.09     55.28 o 
   0   6  18     1035.94     1063.48    108.22 o 
   2   6  18       17.29       44.90     53.89 o 
 -33   7  18      116.08      170.69     62.80 o 
 -31   7  18     6569.75     6307.13    364.94 o 
 -29   7  18      298.27      325.97     54.01 o 
 -27   7  18     3927.14     4154.39     65.72 o 
 -25   7  18        5.30       41.10     53.70 o 
 -23   7  18      488.82      489.05     54.97 o 
 -21   7  18       37.13      103.59     56.95 o 
 -19   7  18     1606.42     1779.55     59.03 o 
 -17   7  18    10626.60    10830.81    331.45 o 
 -15   7  18      715.75      777.59     67.02 o 
 -13   7  18     4280.43     4179.49     61.59 o 
 -11   7  18       93.79      144.83     49.76 o 
  -9   7  18     4662.97     4744.49    246.66 o 
  -7   7  18     1138.29     1150.68    124.07 o 
  -5   7  18     1555.88     1290.31    120.90 o 
  -3   7  18     6480.72     6550.21    539.74 o 
  -1   7  18        8.95       47.24     53.11 o 
 -32   8  18      491.74      512.36     99.91 o 
 -30   8  18      359.88      372.04     63.67 o 
 -28   8  18       44.88       87.77     56.21 o 
 -26   8  18      105.58      123.57     56.09 o 
 -24   8  18     4514.81     4573.33    200.59 o 
 -22   8  18       37.36       41.28     56.13 o 
 -20   8  18     3779.16     4095.94    164.49 o 
 -18   8  18      785.21      825.48     58.53 o 
 -16   8  18       78.94       89.57     59.11 o 
 -14   8  18       20.48       28.97     49.14 o 
 -12   8  18     1167.94     1187.93     59.09 o 
 -10   8  18     1035.47     1007.63     68.83 o 
  -8   8  18     2369.11     2227.89    211.01 o 
  -6   8  18     2421.19     2390.84    142.53 o 
  -4   8  18      127.56      140.74     54.49 o 
  -2   8  18        0.73      118.12     59.80 o 
 -29   9  18      666.98      733.36     74.95 o 
 -27   9  18       11.61      -11.83     61.77 o 
 -25   9  18     1143.45     1174.65     80.60 o 
 -23   9  18      120.37      157.87     56.87 o 
 -21   9  18     1611.05     1673.67     88.75 o 
 -19   9  18     2093.05     1923.41    121.00 o 
 -17   9  18     1313.38     1409.99     66.56 o 
 -15   9  18      124.49      119.30     58.05 o 
 -13   9  18      448.25      447.07     59.36 o 
 -11   9  18      238.04      208.60     57.51 o 
  -9   9  18     1314.03     1213.73    186.10 o 
  -7   9  18      229.70      167.22     59.05 o 
  -5   9  18     3858.82     3853.70    413.79 o 
 -26  10  18      263.28      308.53     68.21 o 
 -24  10  18       22.32       19.27     64.00 o 
 -22  10  18     2334.34     2215.35    135.84 o 
 -20  10  18     1033.33     1034.05     82.97 o 
 -18  10  18      443.24      372.62     63.07 o 
 -16  10  18      145.14      186.60     68.03 o 
 -14  10  18     2266.30     2082.27    223.23 o 
 -12  10  18       23.38       32.73     61.21 o 
 -10  10  18        5.88        2.60     65.18 o 
  -8  10  18      122.32       55.68     59.83 o 
  -6  10  18      122.27       72.15    134.90 o 
 -21  11  18     1929.94     1856.70    235.03 o 
 -19  11  18     1515.49     1348.02    206.03 o 
 -17  11  18       33.40       68.31     69.90 o 
 -15  11  18       19.45       77.81     68.96 o 
 -13  11  18        8.76      123.34     67.09 o 
 -11  11  18      446.01       72.15    166.27 o 
 -37   1  19      182.67      229.86     59.32 o 
 -35   1  19     1120.32      966.36     97.81 o 
 -33   1  19      181.52      199.04     53.71 o 
 -31   1  19    10149.60     9693.54    513.43 o 
 -29   1  19      757.36      773.08     54.97 o 
 -27   1  19     2548.32     2738.07    140.10 o 
 -25   1  19     3317.24     3675.89     83.32 o 
 -23   1  19     1629.90     1938.37     54.10 o 
 -21   1  19      762.46      823.74     57.05 o 
 -19   1  19       86.47      142.34     53.10 o 
 -17   1  19     4839.34     4807.49    400.28 o 
 -15   1  19      533.22      700.65     51.32 o 
 -13   1  19     5895.80     5705.90    440.74 o 
 -11   1  19     2879.49     2822.33    148.83 o 
  -9   1  19     3571.52     3995.91    156.67 o 
  -7   1  19     1804.46     1999.60     54.87 o 
  -5   1  19     4231.03     3997.88    279.95 o 
  -3   1  19     2501.32     2755.06    114.11 o 
  -1   1  19      549.24      638.53     91.92 o 
   1   1  19      465.53      417.27     63.98 o 
   3   1  19      702.17      439.01     52.95 o 
 -36   2  19      770.60      849.56     57.24 o 
 -34   2  19     3696.74     3483.94    172.07 o 
 -32   2  19      493.36      516.69     52.49 o 
 -30   2  19     9932.47    10038.03    401.86 o 
 -28   2  19       62.80       82.45     49.74 o 
 -26   2  19     7058.10     6752.61    504.90 o 
 -24   2  19      413.34      441.39     50.96 o 
 -22   2  19       88.82      155.76     50.50 o 
 -20   2  19      962.17     1156.47     54.56 o 
 -18   2  19       32.07       36.81     52.11 o 
 -16   2  19    11608.63    12428.52    258.10 o 
 -14   2  19     3408.56     3660.31     57.63 o 
 -12   2  19     6834.36     6357.86    142.18 o 
 -10   2  19       91.14      115.58     51.28 o 
  -8   2  19        9.84       37.25     53.88 o 
  -6   2  19     1195.26     1303.46     54.49 o 
  -4   2  19     3755.80     3365.66    265.34 o 
  -2   2  19      347.18      389.42     52.89 o 
   0   2  19     2618.82     2455.53    227.94 o 
   2   2  19      591.02      543.43     57.63 o 
 -37   3  19      187.79      134.90    112.94 o 
 -35   3  19      668.16      717.59     60.32 o 
 -33   3  19      192.36      191.74     51.94 o 
 -31   3  19     3259.86     2915.14    304.29 o 
 -29   3  19     4736.11     5135.14     81.96 o 
 -27   3  19     3382.31     3576.07     80.67 o 
 -25   3  19       92.96      128.02     52.14 o 
 -23   3  19     1674.56     1704.41     94.64 o 
 -21   3  19      578.31      754.93     54.83 o 
 -19   3  19      733.71      711.26     52.50 o 
 -17   3  19      585.71      604.79     55.05 o 
 -15   3  19     3573.14     3990.34     72.00 o 
 -13   3  19     3952.70     4082.53    212.37 o 
 -11   3  19      694.02      693.74     59.32 o 
  -9   3  19      727.94      739.06     49.15 o 
  -7   3  19     1967.84     2111.14     62.49 o 
  -5   3  19      197.26      122.70     52.14 o 
  -3   3  19     3449.95     3656.92    182.48 o 
  -1   3  19     1305.69     1197.08    200.82 o 
   1   3  19       19.25       12.00     55.67 o 
 -36   4  19      330.07      250.59     55.50 o 
 -34   4  19      481.21      339.22     55.25 o 
 -32   4  19     2077.61     2063.97     99.69 o 
 -30   4  19     1452.79     1462.89     74.88 o 
 -28   4  19     1740.26     1821.55    109.13 o 
 -26   4  19      456.43      381.66     53.11 o 
 -24   4  19       31.28       57.58     52.14 o 
 -22   4  19      203.07      236.14     55.71 o 
 -20   4  19     2597.89     2486.79    173.15 o 
 -18   4  19     2554.76     2711.65     70.30 o 
 -16   4  19     2165.58     2169.40    108.69 o 
 -14   4  19     5208.68     5360.98     72.00 o 
 -12   4  19        8.76       16.65     48.81 o 
 -10   4  19       14.02       87.95     49.42 o 
  -8   4  19      132.16       84.41     53.39 o 
  -6   4  19       92.06      133.19     52.53 o 
  -4   4  19     2650.29     2734.97     58.01 o 
  -2   4  19      143.64      166.48     62.77 o 
   0   4  19     1048.82     1056.04    113.65 o 
 -35   5  19      160.92       91.57     58.86 o 
 -33   5  19     7527.99     7055.58    469.11 o 
 -31   5  19     3126.67     2662.28    256.29 o 
 -29   5  19     2919.11     2750.48    149.20 o 
 -27   5  19     1990.30     1906.20    108.67 o 
 -25   5  19      268.91      285.73     55.01 o 
 -23   5  19     3320.82     3792.58     62.68 o 
 -21   5  19     4774.60     4890.69    195.16 o 
 -19   5  19     3564.72     3217.61    173.42 o 
 -17   5  19     7997.82     8307.05    151.69 o 
 -15   5  19      994.70     1023.97     54.49 o 
 -13   5  19     1789.08     1788.15     56.55 o 
 -11   5  19      453.44      434.33     54.36 o 
  -9   5  19     1344.17     1378.04     73.11 o 
  -7   5  19     2219.96     2188.82    151.24 o 
  -5   5  19      746.49      640.31     51.40 o 
  -3   5  19     1515.73     1697.18    153.05 o 
  -1   5  19       44.24      108.68     56.82 o 
 -34   6  19     4453.12     4086.04    245.44 o 
 -32   6  19     5635.77     5057.78    362.24 o 
 -30   6  19     3002.26     2854.36    235.46 o 
 -28   6  19      686.19      697.48     72.30 o 
 -26   6  19     2242.23     2238.15    170.71 o 
 -24   6  19     1934.93     1992.81     60.96 o 
 -22   6  19      278.15      349.33     56.53 o 
 -20   6  19     6855.14     7422.24    264.44 o 
 -18   6  19     3643.85     3644.52    113.20 o 
 -16   6  19      912.50      983.86     51.67 o 
 -14   6  19     3532.91     3215.38    158.93 o 
 -12   6  19     1328.74     1508.00     57.05 o 
 -10   6  19        7.85      108.47     54.13 o 
  -8   6  19     1237.44     1138.35     52.22 o 
  -6   6  19     1204.79     1222.61    105.20 o 
  -4   6  19     3026.05     2795.72    234.55 o 
  -2   6  19      460.22      458.71     59.73 o 
 -31   7  19      115.00      152.90     62.74 o 
 -29   7  19       54.58      157.22     54.51 o 
 -27   7  19     2783.34     2748.34    175.75 o 
 -25   7  19      182.39      212.66     52.17 o 
 -23   7  19     9580.87    10234.84    315.15 o 
 -21   7  19       85.06      115.79     53.72 o 
 -19   7  19     6991.11     6837.54    344.54 o 
 -17   7  19        3.34      156.92     80.62 o 
 -15   7  19       37.08      133.87     55.57 o 
 -13   7  19      720.96      736.31     56.66 o 
 -11   7  19      681.64      697.15     55.85 o 
  -9   7  19     1382.84     1442.32     61.10 o 
  -7   7  19     4811.97     5457.24    119.46 o 
  -5   7  19     1490.64     1370.69    150.33 o 
  -3   7  19      534.37      352.54     54.79 o 
 -30   8  19      468.60      365.58     62.20 o 
 -28   8  19      124.49      215.29     62.23 o 
 -26   8  19      945.56     1084.27     73.35 o 
 -24   8  19      405.78      492.86     98.81 o 
 -22   8  19      149.83      164.99     58.04 o 
 -20   8  19     7361.22     6717.38    195.84 o 
 -18   8  19       17.84      102.59     56.34 o 
 -16   8  19     1050.82      997.18     59.50 o 
 -14   8  19        5.76       79.65     57.40 o 
 -12   8  19     2361.84     2378.56    154.41 o 
 -10   8  19       38.82       73.51     65.32 o 
  -8   8  19     5130.42     4595.30    603.14 o 
  -6   8  19     5870.60     5688.13    470.61 o 
 -27   9  19       56.55      116.37     63.14 o 
 -25   9  19     2597.75     2762.57    175.78 o 
 -23   9  19       47.64        6.64     62.62 o 
 -21   9  19      624.12      557.39     57.57 o 
 -19   9  19        3.18      157.55     61.20 o 
 -17   9  19      476.53      512.70     60.05 o 
 -15   9  19       50.12      112.71     59.51 o 
 -13   9  19        2.33      -14.22     68.63 o 
 -11   9  19     2683.39     2451.13    274.70 o 
  -9   9  19        0.40       60.72     57.28 o 
  -7   9  19      507.03      539.78     92.83 o 
 -22  10  19      194.00      171.15     65.45 o 
 -20  10  19     1770.84     1443.89    114.34 o 
 -18  10  19      190.77      189.22     64.55 o 
 -16  10  19      418.79      424.46     72.80 o 
 -14  10  19      606.48      513.70     91.92 o 
 -12  10  19       85.51      187.88     72.45 o 
 -36   0  20      421.89      403.13     84.29 o 
 -34   0  20     6891.58     5500.60    589.78 o 
 -32   0  20     2873.14     2774.96    287.05 o 
 -30   0  20     5011.48     4460.11   1104.27 o 
 -28   0  20        8.87      112.94     78.17 o 
 -26   0  20     1514.25     1587.85     76.51 o 
 -24   0  20     3568.08     3577.46     80.94 o 
 -22   0  20     2135.84     2328.97    216.46 o 
 -20   0  20     5634.38     6267.99    530.17 o 
 -18   0  20     1963.87     1884.30    142.74 o 
 -16   0  20      292.29      435.71     78.17 o 
 -14   0  20      355.44      472.98     95.68 o 
 -12   0  20     1572.68     1584.77    103.53 o 
 -10   0  20     3407.18     2980.81    638.41 o 
  -8   0  20     9440.82     8058.36   1378.77 o 
  -6   0  20      231.34      101.96     73.20 o 
  -4   0  20      389.72      323.30     78.73 o 
  -2   0  20     1092.92      938.52     77.64 o 
   0   0  20     1889.93     1721.92     86.51 o 
 -35   1  20     1253.76     1269.23    128.60 o 
 -33   1  20       73.67      194.98     61.13 o 
 -31   1  20       97.44        0.63     53.71 o 
 -29   1  20     2334.26     2247.44    206.03 o 
 -27   1  20       52.70       98.63     51.73 o 
 -25   1  20     4989.51     4470.18    179.70 o 
 -23   1  20     2396.29     2315.26    119.52 o 
 -21   1  20      120.58      111.68     50.50 o 
 -19   1  20     1637.75     1679.54     53.30 o 
 -17   1  20      197.75      251.70     49.79 o 
 -15   1  20     5190.79     5299.33    192.69 o 
 -13   1  20        1.25       68.04     54.46 o 
 -11   1  20     3993.13     3943.53    259.86 o 
  -9   1  20      827.79      852.68     53.71 o 
  -7   1  20      657.38      563.20     52.53 o 
  -5   1  20     1023.96      937.36     55.28 o 
  -3   1  20     1417.62     1112.28     90.11 o 
  -1   1  20      397.15      323.60     69.28 o 
 -36   2  20      427.67      412.99     69.73 o 
 -34   2  20     2830.06     2688.98    180.80 o 
 -32   2  20     9802.11    10155.22     79.24 o 
 -30   2  20     3590.27     3482.53    220.97 o 
 -28   2  20     1995.92     1879.64    177.50 o 
 -26   2  20      703.43      794.84     65.54 o 
 -24   2  20      104.10      150.02     52.14 o 
 -22   2  20     2909.20     2821.78    134.03 o 
 -20   2  20     7156.19     6274.98    561.48 o 
 -18   2  20     4004.42     3845.96    379.50 o 
 -16   2  20      671.24      727.55     84.67 o 
 -14   2  20     2439.89     2405.13     73.66 o 
 -12   2  20     3321.90     3148.73    204.22 o 
 -10   2  20      564.18      540.69     52.11 o 
  -8   2  20     2336.96     2439.68    153.66 o 
  -6   2  20     1528.57     1585.13     68.37 o 
  -4   2  20     1522.24     1572.33     62.03 o 
  -2   2  20     1773.00     1615.92    103.78 o 
   0   2  20      573.78      489.39    116.07 o 
 -35   3  20      242.76      219.36     57.24 o 
 -33   3  20      958.53      870.45     52.97 o 
 -31   3  20     1522.43     1259.76    150.33 o 
 -29   3  20      646.95      688.19     53.68 o 
 -27   3  20     1142.41     1129.24    131.31 o 
 -25   3  20     7943.49     8324.24    170.71 o 
 -23   3  20      809.26      917.73     52.93 o 
 -21   3  20      713.15      839.21     60.68 o 
 -19   3  20     3733.90     3570.24    277.57 o 
 -17   3  20     2653.06     2655.69     95.54 o 
 -15   3  20      390.77      453.79     55.12 o 
 -13   3  20       14.44       49.47     50.71 o 
 -11   3  20     1932.88     2113.16     57.00 o 
  -9   3  20     2270.16     2206.97    118.18 o 
  -7   3  20       17.92       62.79     54.28 o 
  -5   3  20      418.30      440.69     54.87 o 
  -3   3  20     1499.23     1469.95     70.58 o 
  -1   3  20      299.32      277.69     56.34 o 
 -34   4  20      759.03      521.44     54.49 o 
 -32   4  20      104.40      185.33     55.28 o 
 -30   4  20      314.65      419.01     58.74 o 
 -28   4  20     1353.17     1287.24    104.44 o 
 -26   4  20     1170.01     1111.80     53.71 o 
 -24   4  20     3481.40     3775.90    104.49 o 
 -22   4  20     4109.39     3674.76    263.53 o 
 -20   4  20     5152.90     5730.94     72.00 o 
 -18   4  20       86.25      156.70     53.55 o 
 -16   4  20      344.00      485.17     55.87 o 
 -14   4  20      162.95      212.99     52.89 o 
 -12   4  20      870.29      758.50     47.95 o 
 -10   4  20     2099.84     2072.84    113.20 o 
  -8   4  20      326.11      338.08     53.71 o 
  -6   4  20     1292.87     1336.81     57.11 o 
  -4   4  20      586.34      524.21     52.66 o 
  -2   4  20      825.02      680.87     57.63 o 
 -33   5  20      660.09      532.09     66.56 o 
 -31   5  20     3708.06     3745.79    103.69 o 
 -29   5  20       60.20       47.29     55.97 o 
 -27   5  20      447.59      388.98     51.98 o 
 -25   5  20      825.59      855.89     55.71 o 
 -23   5  20       20.89       64.98     54.13 o 
 -21   5  20       32.44       71.01     54.39 o 
 -19   5  20      635.09      772.66     54.46 o 
 -17   5  20    14459.75    13386.66    635.14 o 
 -15   5  20      972.38      953.86     56.55 o 
 -13   5  20     3861.95     3670.70    217.87 o 
 -11   5  20     2653.40     2604.97     62.36 o 
  -9   5  20     1667.51     1532.15     61.58 o 
  -7   5  20      663.78      617.16     53.35 o 
  -5   5  20      275.37      269.79     59.53 o 
  -3   5  20     1982.52     1757.83     88.30 o 
 -32   6  20     5197.26     5017.57    178.86 o 
 -30   6  20     1634.19     1564.29    148.07 o 
 -28   6  20      284.06      381.28     53.35 o 
 -26   6  20     3988.55     3919.73     73.77 o 
 -24   6  20     1956.92     2007.09     64.75 o 
 -22   6  20     3354.71     3221.76    211.91 o 
 -20   6  20     2733.54     2315.25    136.75 o 
 -18   6  20     9045.24     9195.79    324.66 o 
 -16   6  20     1905.88     1996.92     60.01 o 
 -14   6  20      390.02      497.57     56.29 o 
 -12   6  20      637.38      791.79     85.13 o 
 -10   6  20     2444.91     2259.76    148.07 o 
  -8   6  20     1878.19     1780.38    122.71 o 
  -6   6  20     2356.99     2385.90     70.55 o 
  -4   6  20      811.14      630.73     73.86 o 
 -29   7  20      394.44      429.81     58.86 o 
 -27   7  20     1125.96     1146.21     62.01 o 
 -25   7  20     3113.69     3157.00    196.97 o 
 -23   7  20     1014.20     1118.25     56.15 o 
 -21   7  20      316.07      314.85     58.24 o 
 -19   7  20     2150.76     2082.92    190.18 o 
 -17   7  20     2514.68     2233.29    112.30 o 
 -15   7  20       24.19       79.17     55.71 o 
 -13   7  20       57.76       62.09     56.83 o 
 -11   7  20     2587.53     2730.24    271.68 o 
  -9   7  20     2044.06     1998.21    158.03 o 
  -7   7  20      174.89      214.84     82.86 o 
 -28   8  20      128.50      142.39     56.78 o 
 -26   8  20       13.48       27.39     64.22 o 
 -24   8  20     3965.38     3700.01    193.80 o 
 -22   8  20      963.56      906.15     59.61 o 
 -20   8  20       65.74       52.43     55.43 o 
 -18   8  20     3249.99     3151.94    175.69 o 
 -16   8  20      446.20      510.39     59.83 o 
 -14   8  20      292.69      266.45     59.30 o 
 -12   8  20       56.48       80.93     58.83 o 
 -10   8  20     4088.44     3978.07    504.25 o 
  -8   8  20       26.27       56.47    116.07 o 
 -23   9  20      944.25      824.28     83.09 o 
 -21   9  20     1741.65     1587.53     74.26 o 
 -19   9  20       35.66      117.71     64.19 o 
 -17   9  20     1001.09      955.41     70.18 o 
 -15   9  20      269.29      335.52     74.67 o 
 -13   9  20      487.21      453.29     70.06 o 
 -35   1  21      321.62      299.08     56.44 o 
 -33   1  21     4193.95     4160.89    127.69 o 
 -31   1  21     4687.20     4957.05    154.75 o 
 -29   1  21      616.08      619.50     54.87 o 
 -27   1  21       91.16      118.41     50.42 o 
 -25   1  21     3574.84     3413.73    110.03 o 
 -23   1  21     1426.75     1620.60     61.96 o 
 -21   1  21     1452.25     1450.93    123.16 o 
 -19   1  21      504.70      478.55     49.48 o 
 -17   1  21     5350.38     4881.58    135.39 o 
 -15   1  21      940.62      855.55    103.04 o 
 -13   1  21       18.33       63.09     52.12 o 
 -11   1  21     1878.10     1947.85    140.46 o 
  -9   1  21     1044.90     1157.28     58.41 o 
  -7   1  21      184.47      150.75     50.74 o 
  -5   1  21      734.83      685.96     82.10 o 
  -3   1  21        3.73       35.50     55.67 o 
 -34   2  21      276.35      206.14     56.40 o 
 -32   2  21        5.82       52.55     54.90 o 
 -30   2  21       60.63       65.40     53.68 o 
 -28   2  21     3274.99     3225.69     75.62 o 
 -26   2  21     2750.49     2768.72     82.92 o 
 -24   2  21     4146.11     4007.67    195.16 o 
 -22   2  21     5505.03     5241.13    437.41 o 
 -20   2  21       10.27       78.19     50.96 o 
 -18   2  21      618.37      565.93     50.97 o 
 -16   2  21       22.90       76.71     52.14 o 
 -14   2  21     2079.37     1907.63    195.09 o 
 -12   2  21     1158.14     1095.78     54.46 o 
 -10   2  21     2649.68     2468.28    158.67 o 
  -8   2  21     2198.89     2084.35    252.74 o 
  -6   2  21      284.46      308.40     54.49 o 
  -4   2  21       87.36       74.67     52.30 o 
 -33   3  21      347.00      320.97     58.86 o 
 -31   3  21     2993.32     3061.12    229.57 o 
 -29   3  21       10.79       96.14     54.10 o 
 -27   3  21     2147.04     1921.18    136.66 o 
 -25   3  21      211.16      235.14     52.11 o 
 -23   3  21     5403.00     5115.81    254.93 o 
 -21   3  21     1388.48     1472.93     67.02 o 
 -19   3  21     5729.96     5818.34     99.16 o 
 -17   3  21     1023.61      905.35     50.74 o 
 -15   3  21     1862.08     1714.50     96.45 o 
 -13   3  21       49.14      123.01     50.08 o 
 -11   3  21      443.87      589.28     55.70 o 
  -9   3  21     2978.65     2819.02    146.17 o 
  -7   3  21      950.59      851.13     56.47 o 
  -5   3  21      402.34      252.21     52.15 o 
 -32   4  21       79.17      168.48     60.13 o 
 -30   4  21      753.12      672.57     85.58 o 
 -28   4  21      995.12     1026.56     58.12 o 
 -26   4  21     2250.37     2090.64    121.28 o 
 -24   4  21       34.56       80.00     53.33 o 
 -22   4  21      634.55      571.91     56.14 o 
 -20   4  21     1332.95     1275.27     94.18 o 
 -18   4  21      245.16      295.21     51.00 o 
 -16   4  21     2313.42     2199.60     94.64 o 
 -14   4  21        4.97       41.37     49.69 o 
 -12   4  21     6369.93     5578.84    262.17 o 
 -10   4  21      323.18      332.45     59.77 o 
  -8   4  21     1879.23     1686.49    110.94 o 
  -6   4  21      877.36      677.61     54.59 o 
 -31   5  21     1136.12     1145.07     85.58 o 
 -29   5  21     4652.71     3812.16    288.44 o 
 -27   5  21      712.56      689.35    117.49 o 
 -25   5  21     2429.42     2118.26    153.95 o 
 -23   5  21     3832.01     3722.03    139.97 o 
 -21   5  21     1111.67     1083.20     52.64 o 
 -19   5  21     2527.43     2505.38    121.80 o 
 -17   5  21     1341.97     1313.25     57.86 o 
 -15   5  21      894.49      936.25     56.03 o 
 -13   5  21      165.24      191.63     53.68 o 
 -11   5  21      469.50      375.37     57.00 o 
  -9   5  21     3454.98     3246.75    209.20 o 
  -7   5  21      188.08      153.37     58.44 o 
 -30   6  21     3348.87     3042.92    364.51 o 
 -28   6  21      365.12      309.63     61.10 o 
 -26   6  21     4982.73     5135.03    131.18 o 
 -24   6  21      110.00      118.74     52.06 o 
 -22   6  21      124.53      122.49     58.10 o 
 -20   6  21     1455.08     1562.65    118.64 o 
 -18   6  21      812.34      763.63     66.56 o 
 -16   6  21     2426.89     2197.31    129.50 o 
 -14   6  21       43.82       50.94     51.98 o 
 -12   6  21     3050.94     3106.10    215.99 o 
 -10   6  21       49.45       34.11     58.16 o 
  -8   6  21     1455.16     1131.08     54.06 o 
 -27   7  21        8.15       66.85     60.32 o 
 -25   7  21       15.70       61.82     60.78 o 
 -23   7  21      955.88      817.15     59.13 o 
 -21   7  21     2406.55     2084.35    116.74 o 
 -19   7  21     2328.81     2193.62     63.76 o 
 -17   7  21     3298.51     3169.95    208.71 o 
 -15   7  21     3453.62     3121.48     96.89 o 
 -13   7  21      142.92      173.54     56.44 o 
 -11   7  21      143.09      237.25     57.99 o 
 -24   8  21       81.64       -3.07     62.29 o 
 -22   8  21     1179.58     1117.58     91.69 o 
 -20   8  21     1257.42     1190.85     96.99 o 
 -18   8  21      118.25      113.41     58.57 o 
 -16   8  21      770.01      734.00     94.18 o 
 -14   8  21       95.40       18.82    112.94 o 
 -32   0  22       35.06      -21.60     76.51 o 
 -30   0  22      825.31      685.05    166.27 o 
 -28   0  22     4700.04     4401.02     94.11 o 
 -26   0  22     6335.43     5968.33    472.14 o 
 -24   0  22       57.40       80.32     75.32 o 
 -22   0  22      204.45      234.90     76.86 o 
 -20   0  22     1137.00     1179.39     78.43 o 
 -18   0  22     1319.54     1214.25     76.86 o 
 -16   0  22      950.86      697.86     75.42 o 
 -14   0  22     2944.37     2270.89    316.85 o 
 -12   0  22     1227.72     1243.64     80.94 o 
 -10   0  22      306.78      247.83     77.64 o 
  -8   0  22       79.80      136.74     69.22 o 
 -33   1  22     1092.19     1042.32     57.63 o 
 -31   1  22      397.02      524.98     56.82 o 
 -29   1  22       37.38       80.25     51.67 o 
 -27   1  22     2060.90     1978.28    184.74 o 
 -25   1  22     1739.26     1693.37     82.15 o 
 -23   1  22     1740.12     1734.71    158.07 o 
 -21   1  22      482.38      457.24     57.28 o 
 -19   1  22        8.82        7.01     46.91 o 
 -17   1  22      243.32      316.82     52.53 o 
 -15   1  22      247.76      307.28     51.46 o 
 -13   1  22     1408.73     1295.58    138.58 o 
 -11   1  22     1463.32     1247.52    132.52 o 
  -9   1  22       54.54      147.92     53.71 o 
  -7   1  22       20.21       76.00     56.37 o 
 -32   2  22      809.22      639.93     88.75 o 
 -30   2  22     1610.42     1557.79     95.48 o 
 -28   2  22      182.96      259.88     54.10 o 
 -26   2  22     4731.81     4481.56    230.93 o 
 -24   2  22     1155.53     1173.31     62.49 o 
 -22   2  22     2195.31     2107.75     86.49 o 
 -20   2  22     7226.38     6618.78    384.14 o 
 -18   2  22      295.18      294.12     50.71 o 
 -16   2  22     1322.12     1355.98     56.44 o 
 -14   2  22      813.29      778.55     55.28 o 
 -12   2  22     3808.21     3535.17    358.73 o 
 -10   2  22      241.73      308.74     54.42 o 
  -8   2  22      771.12      610.72     55.51 o 
 -31   3  22      147.44      117.98     56.82 o 
 -29   3  22     2670.44     2019.37    110.76 o 
 -27   3  22     2537.12     2168.94     80.03 o 
 -25   3  22     4292.28     4286.46    125.43 o 
 -23   3  22       37.65       47.17     53.71 o 
 -21   3  22        0.58       32.16     53.33 o 
 -19   3  22      130.02      134.28     50.74 o 
 -17   3  22       45.54      103.65     53.23 o 
 -15   3  22     2652.66     2542.61     74.71 o 
 -13   3  22     1312.10     1093.45     55.28 o 
 -11   3  22     7016.90     6071.09    387.15 o 
  -9   3  22        5.82       51.97     55.28 o 
 -30   4  22       13.47       88.91     65.20 o 
 -28   4  22        9.48        7.48     54.79 o 
 -26   4  22     2294.00     1816.69     58.41 o 
 -24   4  22      155.70      261.50     56.14 o 
 -22   4  22     7123.61     6476.59    308.82 o 
 -20   4  22       64.77      103.31     57.78 o 
 -18   4  22       63.45      146.16     48.22 o 
 -16   4  22      627.62      511.38     55.67 o 
 -14   4  22     2329.94     2128.28     58.42 o 
 -12   4  22     1802.72     1678.27     56.77 o 
 -10   4  22      170.02      142.66     58.40 o 
 -29   5  22     2536.25     2133.55     62.55 o 
 -27   5  22       38.75      103.15     55.39 o 
 -25   5  22     4906.54     4733.53    114.22 o 
 -23   5  22     2822.59     2523.27    179.60 o 
 -21   5  22     1480.76     1343.92    131.22 o 
 -19   5  22        9.45       54.71     56.29 o 
 -17   5  22      539.40      511.81     57.42 o 
 -15   5  22     4554.42     4037.18    270.87 o 
 -13   5  22       33.14       82.97     60.47 o 
 -11   5  22     4243.34     3684.42    227.31 o 
 -26   6  22       31.08       26.16     61.41 o 
 -24   6  22     1505.51     1310.85     77.57 o 
 -22   6  22     1676.61     1483.24    130.86 o 
 -20   6  22      359.12      407.27     74.26 o 
 -18   6  22     2411.24     2341.64     62.73 o 
 -16   6  22      998.76      977.97     67.92 o 
 -14   6  22     1884.45     1780.92    210.55 o 
 -21   7  22      243.32      173.09     59.57 o 
 -19   7  22     1225.14     1155.68     62.51 o 
 -31   1  23      602.05      556.02     59.57 o 
 -29   1  23     6699.54     5539.92    249.50 o 
 -27   1  23       16.24       39.15     67.02 o 
 -25   1  23     3357.90     2853.94    158.48 o 
 -23   1  23     3233.77     3073.13    155.77 o 
 -21   1  23       25.37       84.00     54.10 o 
 -19   1  23      644.97      595.56     81.05 o 
 -17   1  23       69.56      117.96     51.33 o 
 -15   1  23     2107.18     1672.05    182.02 o 
 -13   1  23       66.33       90.93     55.67 o 
 -11   1  23     2715.81     2000.77    145.11 o 
 -30   2  23     1929.05     1768.44     68.64 o 
 -28   2  23     2164.13     1617.09     59.20 o 
 -26   2  23      885.86      946.62     57.42 o 
 -24   2  23      521.01      493.89     55.24 o 
 -22   2  23     2090.34     1963.42     94.18 o 
 -20   2  23      418.37      425.08     54.49 o 
 -18   2  23      120.14      182.39     55.24 o 
 -16   2  23      104.80      155.43     55.28 o 
 -14   2  23     3810.82     3608.20    132.67 o 
 -12   2  23       63.86       87.31     55.25 o 
 -29   3  23     3095.63     2617.01    116.37 o 
 -27   3  23       89.39       91.46     65.97 o 
 -25   3  23      299.92      263.29     56.44 o 
 -23   3  23     3744.03     3477.27    142.63 o 
 -21   3  23      426.60      522.16     62.99 o 
 -19   3  23     2377.66     1832.04    177.50 o 
 -17   3  23      389.13      305.71     55.63 o 
 -15   3  23     5640.38     4901.66    160.26 o 
 -13   3  23       20.43      100.00     56.82 o 
 -26   4  23      428.98      413.10     55.63 o 
 -24   4  23      743.90      688.02     57.63 o 
 -22   4  23       69.22       94.68     61.13 o 
 -20   4  23     1304.30     1078.61     77.88 o 
 -18   4  23        6.45       41.56     56.06 o 
 -16   4  23       16.62       45.78     52.97 o 
 -23   5  23      221.19      139.60     58.04 o 
 -21   5  23     1184.61     1166.09     68.83 o 
 -19   5  23      342.02      321.09     57.63 o 
 -26   0  24      406.03      461.67     88.40 o 
 -24   0  24      223.76      177.20     77.55 o 
 -22   0  24       66.72       54.39     78.73 o 
 -20   0  24      153.94      103.00     79.77 o 
 -18   0  24     1613.94     1194.77    214.89 o 
 -25   1  24      913.51      691.33     58.38 o 
 -23   1  24      644.76      614.31     57.24 o 
 -21   1  24     1839.54     1432.54    113.98 o 
 -19   1  24      741.62      633.78     71.09 o 
 -22   2  24     1211.25     1031.37     81.96 o 
 -20   2  24       21.25       61.13     63.98 o 
                                                 
